# Supplementary material for: Perivascular cells induce microglial phagocytic states and synaptic engulfment via SPP1 in mouse models of Alzheimer’s disease
Source: Nat Neurosci. 2023 Feb 6;26(3):406–15. doi: 10.1038/s41593-023-01257-z (PMC9991912; doi:10.1038/s41593-023-01257-z)
Supplement: Supplementary file 2 — Supplementary Table 1—Case demographics for control and AD cases used in this study. Supplementary Table 2—Cell numbers of isolated and sequenced PVM, PVF and microglia of 6 mo wild-type, AppNL-F, Spp1KO/KO and AppNL-F·Spp1KO/KO mice after CellRanger filtering and QC filtering. [file 41593_2023_1257_MOESM2_ESM.xlsx]

## Sheet: Suppl Table 1
Supplementary Table 1: Case demographics for control and AD cases used in this study.
	APOE	Braak Tau	Thal Phase	CERAD	ABC	CAA	SVD	alpha-syn	TDP43
AD	44	6	5	3	A3B3C3	3	2	1	1
AD	44	6	5	3	A3B3C3	3	0	1	1
AD	33	6	5	3	A3B3C3	2	0	1	1
AD	33	6	5	3	A3B3C3	3	1	1	1
AD	23	6	5	3	A3B3C3	2	1	1	0
AD	34	6	5	3	A3B3C3	3	1	0	1
Control	33	0	0	0	A0B0C0	0	0	0	0
Control	33	0	0	0	A0B0C0	0	0	0	0
Control		0	0	0	A0B0C0	0	0	0	0
Control	23	0	0	0	A0B0C0	0	0	0	0
Control	33	0	0	0	A0B0C0	0	1	0	0
Control	33	0	0	0	A0B0C0	0	1	0	0

## Sheet: Suppl Table 2
Supplementary Table 2: Cell numbers of isolated and sequenced PVM, PVF and microglia of 6 mo wildtype, AppNL-F, Spp1KO/KO and AppNL-F.Spp1KO/KO mice after CellRanger filtering and QC filtering.
	Cells after CellRanger filter	Cells after QC filter
wild type PVMs	241	235
SPP1-KO PVMs	143	135
NL-F PVMs	176	171
SPP1-KO x NL-F PVMs	155	154
wild type fibroblasts	404	386
SPP1-KO fibroblasts	354	352
NL-F fibroblasts	171	158
SPP1-KO x NL-F fibroblasts	416	401
wild type microglia	861	785
SPP1-KO microglia	618	579
NL-F microglia	808	746
SPP1-KO x NL-F microglia	143	136
Total	4490	4238
