# Supplementary material for: Perivascular cells induce microglial phagocytic states and synaptic engulfment via SPP1 in mouse models of Alzheimer’s disease
Source: Nat Neurosci. 2023 Feb 6;26(3):406–15. doi: 10.1038/s41593-023-01257-z (PMC9991912; doi:10.1038/s41593-023-01257-z)
Supplement: Supplementary file 3 — Supplementary Table 3—Overview of all the statistical tests used per figure in this study. [file 41593_2023_1257_MOESM3_ESM.xlsx]

## Sheet: Sheet1
Fig.1b	Normality				Equal variance			Statistical test		Analyzed using GraphPad Prism
	Shapiro-Wilk test	AppWT/WT	App-NL-F/NL-F		F-test for equal variance			Unpaired T-Test with Welch's correction
	W statistic	0.8702	0.8589		F, DFn, Dfd	33.90, 3, 3		P value	0.0043
	P value	0.2984	0.2563		P value	0.0163		One- or two-tailed P value?	Two-tailed
	Passed normality test (alpha=0.05)?	Yes	Yes		Significantly different (P < 0.05)?	Yes		t, df	t=7.332, df=3.177
	P value summary	ns	ns
	Number of values	4	4
Fig. 1d	Normality				Equal variance			Statistical test		Analyzed using GraphPad Prism
	Shapiro-Wilk test	AppWT/WT	App-NL-F/NL-F		F-test for equal variance			Unpaired t test
	W statistic	0.9631	0.9898		F, DFn, Dfd	4.415, 6, 8		P value	0.0072
	P value	0.8305	0.9928		P value	0.0577		One- or two-tailed P value?	Two-tailed
	Passed normality test (alpha=0.05)?	Yes	Yes		Significantly different (P < 0.05)?	No		t, df	t=3.144, df=14
	P value summary	ns	ns
	Number of values	9	7
Fig. 1f	Normality				Equal variance			Statistical test		Analyzed using GraphPad Prism
	Shapiro-Wilk test	AppWT/WT	App-NL-F/NL-F		F-test for equal variance			Unpaired t test
	W statistic	0.9478	0.8222		F, DFn, Dfd	1.736, 2, 2		P value	0.0094
	P value	0.5599	0.1686		P value	0.7309		One- or two-tailed P value?	Two-tailed
	Passed normality test (alpha=0.05)?	Yes	Yes		Significantly different (P < 0.05)?	No		t, df	t=4.690, df=4
	P value summary	ns	ns
	Number of values	3	3
Fig. 1g	Normality				Equal variance			Statistical test		Analyzed using GraphPad Prism
	Shapiro-Wilk test	AppWT/WT	App-NL-F/NL-F		F-test for equal variance			Unpaired t test
	W statistic	0.8781	0.9763		F, DFn, Dfd	3.540, 5, 4		P value	0.001
	P value	0.301	0.932		P value	0.2444		One- or two-tailed P value?	Two-tailed
	Passed normality test (alpha=0.05)?	Yes	Yes		Significantly different (P < 0.05)?	No		t, df	t=4.758, df=9
	P value summary	ns	ns
	Number of values	5	6
Fig. 1h	Normality				Equal variance			Statistical test		Analyzed using GraphPad Prism
	Shapiro-Wilk test	AppWT/WT	App-NL-F/NL-F		F-test for equal variance			Unpaired T-Test with Welch's correction
	W statistic	0.8283	0.9645		F, DFn, Dfd	49.72, 4, 3		P value	0.0499
	P value	0.1635	0.8386		P value	0.009		One- or two-tailed P value?	Two-tailed
	Passed normality test (alpha=0.05)?	Yes	Yes		Significantly different (P < 0.05)?	Yes		t, df	t=2.728, df=4.200
	P value summary	ns	ns
	Number of values	4	5
Fig. 2f	Normality				Equal variance			Statistical test				Pair-wise comparisons				Analyzed using GraphPad Prism
	Shapiro-Wilk test				Brown-Forsythe test			One-Way ANOVA				Bonferroni's multiple comparisons test	t ratio	DF	Adjusted P Value
	W statistic	0.9564			F, DFn, Dfd	3.507 (2, 18)		ANOVA table	F (DFn, DFd)	P value		PVM vs. PVF	21.05	18	<0.0001
	P value	0.447			P value	0.0518		Treatment (between cell types)	F (2, 18) = 381.7	P<0.0001		PVM vs. Microglia	26.02	18	<0.0001
	Passed normality test (alpha=0.05)?	Yes			Are SDs significantly different (P < 0.05)?	No						PVF vs. Microglia	4.965	18	0.0003
	P value summary	ns
	Number of values	21
Fig. 3b	Normality				Equal variance			Statistical test				Pair-wise comparisons				Analyzed using GraphPad Prism
	Shapiro-Wilk test				Spearman's test for heteroscedasticity			2-way ANOVA				Bonferroni's multiple comparisons test
	W statistic	0.9121			Rs of predicted Y vs. |residual|	0.2375		ANOVA table	F (DFn, DFd)	P value			t ratio	DF	Adjusted P Value
	P value	0.2272			P value (one tailed)	0.2352		Interaction	F (1, 8) = 21.05	P=0.0018		Control 18 h - Aβ S26C 18h	6.539	8	0.0011
	Passed normality test (alpha=0.05)?	Yes			Passed (P > 0.05)?	Yes		Time	F (1, 8) = 38.81	P=0.0003		Control 72h - Aβ S26C 72h	0.05053	8	>0.9999
	P value summary	ns						Treatment	F (1, 8) = 21.71	P=0.0016
	Number of values	12
Fig. 3g	Normality				Equal variance			Statistical test				Pair-wise comparisons				Analyzed using GraphPad Prism
	Shapiro-Wilk test				Spearman's test for heteroscedasticity			2-way ANOVA				Bonferroni's multiple comparisons test
Outlier removed (per-microglia)	W statistic	0.9702			Rs of predicted Y vs. |residual|	0.4534		ANOVA table	F (DFn, DFd)	P value			t ratio	DF	Adjusted P Value
Value "832.656"	P value	0.9128			P value (one tailed)	0.074		Interaction	F (1, 8) = 27.29	P=0.0008		Control Spp1WT/WT - Aβ S26C Spp1WT/WT	7.423	8	0.0004
	Passed normality test (alpha=0.05)?	Yes			Passed (P > 0.05)?	Yes		Spp1 genotype	F (1, 8) = 29.54	P=0.0006		Control Spp1KO/KO - Aβ S26C Spp1KO/KO	0.03529	8	>0.9999
	P value summary	ns						Treatment	F (1, 8) = 27.81	P=0.0008
	Number of values	12
Fig. 3h	Normality				Equal variance			Statistical test				Pair-wise comparisons				Analyzed using GraphPad Prism
	Shapiro-Wilk test				Spearman's test for heteroscedasticity			2-way ANOVA				Bonferroni's multiple comparisons test
Outlier removed (per-microglia)	W statistic	0.9754			Rs of predicted Y vs. |residual|	0.2		ANOVA table	F (DFn, DFd)	P value			t ratio	DF	Adjusted P Value
Values "0.932", "1.323073326"	P value	0.9366			P value (one tailed)	0.3583		Interaction	F (1, 4) = 107.4	P=0.0005		Control Spp1WT/WT - Aβ S26C Spp1WT/WT	17.32	4	0.0004
	Passed normality test (alpha=0.05)?	Yes			Passed (P > 0.05)?	Yes		Spp1 genotype	F (1, 4) = 135.5	P=0.0003		Control Spp1KO/KO - Aβ S26C Spp1KO/KO	2.666	4	0.3361
	P value summary	ns						Treatment	F (1, 4) = 199.7	P=0.0001
	Number of values	8
Fig. 4b	Normality				Equal variance			Statistical test				Pair-wise comparisons				Analyzed using GraphPad Prism
	Shapiro-Wilk test				Spearman's test for heteroscedasticity			2-way ANOVA				Bonferroni's multiple comparisons test
	W statistic	0.89			Rs of predicted Y vs. |residual|	0.2591		ANOVA table	F (DFn, DFd)	P value			t ratio	DF	Adjusted P Value
	P value	0.118			P value (one tailed)	0.2146		Interaction	F (1, 8) = 18.33	P=0.0027		Spp1WT/WT.AppNL-F/NL-F - Spp1KO/KO.AppNL-F/NL-F	6.315	8	0.0014
	Passed normality test (alpha=0.05)?	Yes			Passed (P > 0.05)?	Yes		Spp1 genotype	F (1, 8) = 21.62	P=0.0016		Spp1WT/WT.AppWT/WT - Spp1WT/WT.AppNL-F/NL-F	6.865	8	0.0008
	P value summary	ns						App genotype	F (1, 8) = 29.46	P=0.0006		Spp1WT/WT.AppNL-F/NL-F - Spp1KO/KO.AppWT/WT	7.126	8	0.0006
	Number of values	12
Fig. 4d	Normality				Equal variance			Statistical test			Analyzed using GraphPad Prism
	Shapiro-Wilk test				Spearman's test for heteroscedasticity			2-way ANOVA
Outlier removed (per-microglia)	W statistic	0.9489			Rs of predicted Y vs. |residual|	0.2807		ANOVA table	F (DFn, DFd)	P value
Value "1015"	P value	0.6216			P value (one tailed)	0.1943		Interaction	F (1, 8) = 3.863	P=0.0849
Datapoints Log10 transformed	Passed normality test (alpha=0.05)?	Yes			Passed (P > 0.05)?	Yes		Spp1 genotype	F (1, 8) = 3.312	P=0.1063
	P value summary	ns						App genotype	F (1, 8) = 0.1851	P=0.6784
	Number of values	12
Fig. 4f	Normality				Equal variance			Statistical test				Pair-wise comparisons				Analyzed using GraphPad Prism
	Shapiro-Wilk test				Spearman's test for heteroscedasticity			2-way ANOVA				Bonferroni's multiple comparisons test
Outlier removed (per-microglia)	W statistic	0.9659			Rs of predicted Y vs. |residual|	0.2591		ANOVA table	F (DFn, DFd)	P value			t ratio	DF	Adjusted P Value
Values "1.209", "2.323"	P value	0.8641			P value (one tailed)	0.2146		Interaction	F (1, 8) = 35.81	P=0.0003		Spp1WT/WT.AppWT/WT - Spp1WT/WT.AppNL-F/NL-F	11.36	8	<0.0001
Datapoints Log10 transformed	Passed normality test (alpha=0.05)?	Yes			Passed (P > 0.05)?	Yes		Spp1 genotype	F (1, 8) = 31.19	P=0.0005		Spp1WT/WT.AppNL-F/NL-F - Spp1KO/KO.AppWT/WT	11.08	8	<0.0001
	P value summary	ns						App genotype	F (1, 8) = 101.8	P<0.0001		Spp1WT/WT.AppNL-F/NL-F - Spp1KO/KO.AppNL-F/NL-F	8.18	8	0.0002
	Number of values	12
Fig. 4h	Normality				Equal variance			Statistical test				Analyzed using GraphPad Prism
	Shapiro-Wilk test				Spearman's test for heteroscedasticity			Multiple unpaired t tests with Bonferroni-Dunn correction
	W statistic	0.9368			Rs of predicted Y vs. |residual|	-0.1247		Analysis summary	t ratio	DF	Adjusted P Value
	P value	0.3113			P value (one tailed)	0.3222		Spp1WT/WT	3.38	6	0.029729
	Passed normality test (alpha=0.05)?	Yes			Passed (P > 0.05)?	Yes		Spp1KO/KO	2.503	6	0.092669
	P value summary	ns
	Number of values	16
Fig. 5e_Tgfbr1	Normality				Equal variance			Statistical test			Analyzed using GraphPad Prism
	Shapiro-Wilk test				Spearman's test for heteroscedasticity			2-way ANOVA
	W statistic	0.9506			Rs of predicted Y vs. |residual|	0.4318		ANOVA table	F (DFn, DFd)	P value
	P value	0.6455			P value (one tailed)	0.0855		Interaction	F (1, 8) = 1.822	P=0.2140
	Passed normality test (alpha=0.05)?	Yes			Passed (P > 0.05)?	Yes		Spp1 genotype	F (1, 8) = 0.5456	P=0.4812
	P value summary	ns						App genotype	F (1, 8) = 0.04444	P=0.8383
	Number of values	12
Fig. 5e_Itgb5	Normality				Equal variance			Statistical test			Analyzed using GraphPad Prism
	Shapiro-Wilk test				Spearman's test for heteroscedasticity			2-way ANOVA
Outlier removed (per-microglia)	W statistic	0.9739			Rs of predicted Y vs. |residual|	0.475		ANOVA table	F (DFn, DFd)	P value
Value "0.01969"	P value	0.9471			P value (one tailed)	0.0642		Interaction	F (1, 8) = 1.040	P=0.3378
	Passed normality test (alpha=0.05)?	Yes			Passed (P > 0.05)?	Yes		Spp1 genotype	F (1, 8) = 2.905	P=0.1267
	P value summary	ns						App genotype	F (1, 8) = 1.685	P=0.2305
	Number of values	12
Fig. 5f_CD29	Normality				Equal variance			Statistical test				Pair-wise comparisons				Analyzed using GraphPad Prism
	Shapiro-Wilk test				Spearman's test for heteroscedasticity			2-way ANOVA				Bonferroni's multiple comparisons test
	W statistic	0.9103			Rs of predicted Y vs. |residual|	0.1514		ANOVA table	F (DFn, DFd)	P value			t ratio	DF	Adjusted P Value
	P value	0.2151			P value (one tailed)	0.3217		Interaction	F (1, 8) = 28.92	P=0.0007		Spp1WT/WT.AppWT/WT - Spp1WT/WT.AppNL-F/NL-F	8.229	8	0.0002
	Passed normality test (alpha=0.05)?	Yes			Passed (P > 0.05)?	Yes		Spp1 genotype	F (1, 8) = 9.016	P=0.0170		Spp1WT/WT.AppNL-F/NL-F - Spp1KO/KO.AppWT/WT	6.549	8	0.0011
	P value summary	ns						App genotype	F (1, 8) = 39.17	P=0.0002		Spp1WT/WT.AppNL-F/NL-F - Spp1KO/KO.AppNL-F/NL-F	5.926	8	0.0021
	Number of values	12
Fig. 5f_CD321	Normality				Equal variance			Statistical test			Analyzed using GraphPad Prism
	Shapiro-Wilk test				Spearman's test for heteroscedasticity			2-way ANOVA
	W statistic	0.9008			Rs of predicted Y vs. |residual|	-0.08637		ANOVA table	F (DFn, DFd)	P value
	P value	0.1627			P value (one tailed)	0.4061		Interaction	F (1, 8) = 1.755	P=0.2218
	Passed normality test (alpha=0.05)?	Yes			Passed (P > 0.05)?	Yes		Spp1 genotype	F (1, 8) = 3.670	P=0.0917
	P value summary	ns						App genotype	F (1, 8) = 3.526	P=0.0972
	Number of values	12
Extended Data Fig 1ab	Normality				Equal variance			Statistical test				Pair-wise comparisons				Analyzed using R
					Bartlett test of homogeneity of variances	Fig 1a (CA1)	Fig 1b (CRB)	Linear mixed-effect model				Multivariate t-distribution
	Shapiro-Wilk test				Bartlett's K-squared	0.14515	1.4491		t	P value			t ratio	DF	Adjusted P Value
	W statistic	0.97106			df	1	1	Genotype effect	t(27.92)= -2.520	P=0.01772		CRB (App-NL-F vs WT)	-0.359	33.4	0.9195
	P value	0.5687			P value	0.7032	0.2287	Region effect	t(13.74)= -3.549	P=0.00329		CA1 (App-NL-F vs WT)	2.347	32.5	0.0489
	Passed normality test (alpha=0.05)?	Yes			Passed (P > 0.05)?	Yes	Yes	Genotype*Region effect	t(13.74)= 2.306	P=0.03725
	P value summary	ns
	Number of values	30
Extended Data Fig 4e	Normality				Equal variance			Statistical test			Analyzed using GraphPad Prism
	Shapiro-Wilk test				Spearman's test for heteroscedasticity			2-way ANOVA
Datapoints Log10 transformed	W statistic	0.9756			Rs of predicted Y vs. |residual|	0.1867		ANOVA table	F (DFn, DFd)	P value
	P value	0.7341			P value (one tailed)	0.1707		Interaction	F (1, 24) = 0.1000	P=0.7545
	Passed normality test (alpha=0.05)?	Yes			Passed (P > 0.05)?	Yes		Spp1 genotype	F (1, 24) = 1.820	P=0.1900	*Intrinsic SPP1 (genotype) does not have an effect on microglia's ability to engulf synapses in vitro.
	P value summary	ns						Treatment	F (1, 24) = 43.29	P<0.0001	**For both SPP1 KO and WT microglia, rSPP1 (treatment) induces microglia to engulf synaptosomes.
	Number of values	28
Extended Data Fig 5c	Normality				Equal variance			Statistical test				Analyzed using GraphPad Prism
	Shapiro-Wilk test				Spearman's test for heteroscedasticity			Multiple unpaired t tests with Bonferroni-Dunn correction
	W statistic	0.8906			Rs of predicted Y vs. |residual|	-0.4027		Analysis summary	t ratio	DF	Adjusted P Value
	P value	0.057			P value (one tailed)	0.0623		Spp1WT/WT	3.442	6	0.027537
	Passed normality test (alpha=0.05)?	Yes			Passed (P > 0.05)?	Yes		Spp1KO/KO	1.656	6	0.297705
	P value summary	ns
	Number of values	16
