# Supplementary material for: Perivascular cells induce microglial phagocytic states and synaptic engulfment via SPP1 in mouse models of Alzheimer’s disease
Source: Nat Neurosci. 2023 Feb 6;26(3):406–15. doi: 10.1038/s41593-023-01257-z (PMC9991912; doi:10.1038/s41593-023-01257-z)
Supplement: Supplementary file 5 — Raw data. [file 41593_2023_1257_MOESM5_ESM.xlsx]

## Sheet: Source Data Fig 1b
Genotype	Sample ID	ROI	Synapses	Volume	Engulfment (Schafer et al 2014)		Per-mouse
WT	3WT494_ROI2	MG1	1.05	1577	0.0665821
WT	3WT494_ROI2	MG2	9.77	2005	0.487282
WT	3WT494_ROI2	MG3	2.01	943	0.21315	Average WT1	0.255671
WT	WT483_ROI1	MG1	7.72	1489	0.518469
WT	WT483_ROI1	MG2	2.45	1205	0.20332
WT	WT483_ROI2	MG1	3.49	1252	0.278754
WT	WT483_ROI2	MG2	6.25	1146	0.545375
WT	WT483_ROI3	MG1	1.94	1314	0.147641
WT	WT483_ROI3	MG2	3.93	1310	0.3
WT	WT483_ROI4	MG1	7.7	597	1.28978
WT	WT483_ROI4	MG2	1.34	613	0.218597	Average WT2	0.437742
WT	WT494_ROI1	MG1	0.9	761	0.118265
WT	WT494_ROI1	MG2	1.95	1201	0.162365
WT	WT494_ROI2	MG1	10.6	1658	0.639324
WT	WT494_ROI4	MG1	1.26	1201	0.104913
WT	WT494_ROI4	MG2	5.17	1033	0.500484	Average WT3	0.30507
WT	WT495_ROI1	MG1	2.25	903	0.249169
WT	WT495_ROI1	MG2	2.78	915	0.303825
WT	WT495_ROI2	MG1	2.21	1694	0.13046
WT	WT495_ROI2	MG2	2.46	808	0.304455
WT	WT495_ROI3	MG1	0.392	1193	0.0328583
WT	WT495_ROI3	MG2	1.3	815	0.159509
WT	WT495_ROI4	MG1	0.987	1878	0.0525559
WT	WT495_ROI4	MG2	5.76	876	0.657534	Average WT4	0.236296
AppNLF	NLF440_ROI1	MG1	21	1989	1.05581
AppNLF	NLF440_ROI1	MG2	25.8	3056	0.844241
AppNLF	NLF440_ROI2	MG1	8.26	931	0.887218
AppNLF	NLF440_ROI2	MG2	10.6	911	1.16356
AppNLF	NLF440_ROI3	MG1	24.7	755	3.27152
AppNLF	NLF440_ROI3	MG2	35.9	1166	3.0789
AppNLF	NLF440_ROI3	MG3	32.5	542	5.99631
AppNLF	NLF440_ROI4	MG1	20.4	1249	1.63331
AppNLF	NLF440_ROI4	MG2	9.51	1077	0.883008	Average NLF1	2.09043
AppNLF	NLF446_ROI1	MG1	41.5	1850	2.24324
AppNLF	NLF446_ROI1	MG2	8.58	1149	0.746736
AppNLF	NLF446_ROI2	MG1	17.5	1636	1.06968
AppNLF	NLF446_ROI2	MG2	21.3	2344	0.908703
AppNLF	NLF446_ROI3	MG1	44.3	1358	3.26215
AppNLF	NLF446_ROI3	MG2	39.9	1340	2.97761
AppNLF	NLF446_ROI4	MG1	32.9	1093	3.01006
AppNLF	NLF446_ROI4	MG2	23.7	787	3.01144	Average NLF2	2.1537
AppNLF	NLF447_ROI1_roi2_A	MG1	30	963	3.11526
AppNLF	NLF447_ROI1_roi2_A	MG2	57.1	780	7.32051
AppNLF	NLF447_ROI1_roi2_B	MG1	8.39	1238	0.677706
AppNLF	NLF447_ROI1_roi2_B	MG2	17.5	1696	1.03184	Average NLF3	3.03633
AppNLF	NLF447_ROI3	MG1	32.7	2506	1.30487
AppNLF	NLF447_ROI3	MG2	36.2	3589	1.00864
AppNLF	NLF447_ROI4	MG1	35.8	1351	2.64989
AppNLF	NLF447_ROI4	MG2	11.7	820	1.42683
AppNLF	NLF447_ROI5	MG1	11.8	600	1.96667
AppNLF	NLF447_ROI5	MG2	13.6	534	2.54682	Average NLF4	1.81728

## Sheet: Source Data Fig 1d
Genotype	Sample ID	Particles
WT	WT483	0.178751	178.751
WT	WT494	0.316265	316.265
WT	WT495	0.393683	393.683
WT	WT495 SR	0.4387	438.7
WT	WT173	0.376789	376.789
WT	WT174	0.141147	141.147
WT	WT324	0.25738	257.38
WT	WT326	0.298718	298.718
WT	WT328	0.203919	203.919
AppNLF	NLF125	0.129649	129.649
AppNLF	NLF126	0.547853	547.853
AppNLF	NLF186	0.636252	636.252
AppNLF	NLF188	0.43106	431.06
AppNLF	NLF440	0.866765	866.765
AppNLF	NLF446	0.719231	719.231
AppNLF	NLF447	0.370961	370.961
AppNLF	NLF131	0.239719	239.719

## Sheet: Source Data Fig 1f
Genotype	Sample ID	Pair	ROI	SECRETED SPP1	measured by particle analysis
WT	WT434	1	2	2.533
AppNLF	NLF379	1	1	5.07
WT	WT389	2	1	0.998
AppNLF	NLF392	2	2	6.463
WT	WT390	3	2	3.965
WT	WT390	3	3	1.482
WT	WT390	3	1	4.096
AppNLF	NLF393	3	1	6.613

## Sheet: Source Data Fig 1g
Genotype	Sample ID	Avg no. of Spp1 per unit area (Imaris spot analysis)		Fold Change calculation (Fig 1g)
WT	0055WT			WT	0.351347		AppNLF
AppNLF	0056 NLF	6.08599		3.09903	1.08884		6.89226	2.42158
AppNLF	0060 NLF	8.03735		3.96784	1.39409		11.0434	3.88005
AppNLF	0080 NLF	4.81868		3.45808	1.21499		7.83157	2.7516
WT	0091 WT	0.895354		2.81063	0.987507		9.94115	3.4928
WT	0237A	3.96784		0.895354	0.31458		4.81868	1.69303
NLF	0237B	11.0434		2.84619	1		8.03735	2.8239
WT	0263A	3.45808
AppNLF	0263B	7.83157
WT	0276A	3.09903
AppNLF	0276B	6.89226
WT	0305A	2.81063
AppNLF	0305b	9.94115
WT	0228A	4.46729
AppNLF	0228B	1.72333

## Sheet: Source Data Fig 1h
																					Copied means (WT)					Copied means (AppNL-F)
WT 1				Average	Geomean	To Rpl32	To Gapdh	To Acbt	To geo	NLF 1				Average	Geomean	To Rpl32	To Gapdh	To Acbt	To geo		0.00434428	0.0129581	0.00255936	0.00516164		0.0016653	0.212667	0.00393342	0.00990775
Rpl32	20.79	20.66	20.6	20.6833	20.932					Rpl32	22.91	22.72	23.37	23	25.5728						0.00234424	0.0103087	0.00352865	0.00434952		0.00183501	0.0418102	0.00583925	0.00729938
Gapdh	22.22	22.34	22.22	22.26						Gapdh	29.77	29.93	30.29	29.9967							0.00168855	0.0103325	0.00439476	0.00417549		0.00139067	0.0440413	0.00696819	0.00709162
Acbt	19.89	19.91	19.96	19.92						Acbt	23.97	24.07	24.68	24.24							0.00878952	0.00360696	0.00276214	0.00441072		0.00152181	0.0158981	0.00447158	0.00462698
Spp1	28.35	28.52	28.72	28.53		0.00434428	0.0129581	0.00255936	0.00516164	Spp1	31.32	32.7	32.67	32.23		0.0016653	0.212667	0.00393342	0.00990775		0.000463546	0.000132658	0.000330056	0.000270855		0.00942037	0.00253289	0.00210787	0.00364708
																										0.0251203	0.00615084	0.0136024	0.0126976
WT 2										NLF 3																0.00552427	0.00257716	0.002022	0.00304999
Rpl32	22.53	22.56	22.34	22.4767	23.3684					Rpl32	23.04	23.18	23.1	23.1067	25.0987								to Geo values			0.00232267	0.00988872	0.00384358	0.00439978
Gapdh	24.89	24.44	24.51	24.6133						Gapdh	27.7	27.46	27.69	27.6167									WT	NLF
Acbt	23.02	23.07	23.11	23.0667						Acbt	24.66	24.79	24.88	24.7767									0.00516164	0.00990775		0.00452434	=average of all WT values
Spp1	31.11	31.41	31.12	31.2133		0.00234424	0.0103087	0.00352865	0.00434952	Spp1	32.21	32.36	32.02	32.1967		0.00183501	0.0418102	0.00583925	0.00729938				0.00434952	0.00729938
																							0.00417549	0.00709162
WT 3										NLF 4													0.00441072	0.00462698				0.00255936	0.00393342		0.00331123
Rpl32	21.54	21.6	21.59	21.5767	22.8828					Rpl32	20.63	20.57	20.71	20.6367	21.5583									0.00364708				0.00352865	0.00583925
Gapdh	24.51	24.26	23.8	24.19						Gapdh	22.89	22.67	22.62	22.7267										0.0126976				0.00439476	0.00696819
Acbt	22.94	22.9	23.03	22.9567						Acbt	21.29	21.26	21.54	21.3633										0.00304999				0.00276214	0.00447158
Spp1	30.71	30.95	30.7	30.7867		0.00168855	0.0103325	0.00439476	0.00417549	Spp1	29.76	29.11	29.29	29.3867		0.00232267	0.00988872	0.00384358	0.00439978					0.00439978					0.00210787
																							1.14086	2.18988					0.0136023
WT 4										NLF 2													0.961359	1.61336					0.002022
Rpl32	26.84	26.8		26.82	25.8252					Rpl32	21.62	21.5		21.56	23.9103								0.922894	1.56744					0.00384358
Gapdh	25.39	25.68		25.535						Gapdh	26.6	26.49		26.545									0.974887	1.02269
Acbt	25.13	25.17		25.15						Acbt	23.86	23.91		23.885										2.80652				0.772934	1.1879
Spp1	33.67	33.63		33.65		0.00878952	0.00360696	0.00276214	0.00441072	Spp1	31.06	31.04		31.05		0.00139067	0.0440413	0.00696819	0.00709162									1.06566	1.76347
																												1.32723	2.10441
WT 5										NLF 5																		0.834174	1.35043
Rpl32	29.57	29.48		29.525	28.7498					Rpl32	20.84	20.93		20.885	22.4893														0.636583
Gapdh	27.61	27.83		27.72						Gapdh	24.13	24.41		24.27															4.10795
Acbt	29.03	29.04		29.035						Acbt	22.41	22.47		22.44															0.61065
Spp1	42.16	39.04		40.6		0.000463546	0.000132658	0.000330056	0.000270855	Spp1	30.49	30		30.245		0.00152181	0.0158981	0.00447158	0.00462698										1.16077
																							WT	AppNLF
										NLF 6													1.14086	2.18988
										Rpl32	27.3	27.82		27.56	26.191								0.961359	1.61336
										Gapdh	25.51	25.82		25.665									0.922894	1.56744
										Acbt	25.16	25.64		25.4									0.974887	1.02269
										Spp1	33.25	35.33		34.29		0.00942037	0.00253289	0.00210787	0.00364708					2.80652
										NLF 7
										Rpl32	28.42	28.4		28.41	27.4257
										Gapdh	26.35	26.41		26.38
										Acbt	27.42	27.63		27.525
										Spp1	34.36	33.09		33.725		0.0251203	0.00615084	0.0136024	0.0126976
										NLF 8
										Rpl32	27.84	28.12		27.98	27.123
										Gapdh	26.86	26.9		26.88
										Acbt	26.51	26.55		26.53
										Spp1	35.48	35.48		35.48		0.00552427	0.00257716	0.002022	0.00304999
