# Supplementary material for: Perivascular cells induce microglial phagocytic states and synaptic engulfment via SPP1 in mouse models of Alzheimer’s disease
Source: Nat Neurosci. 2023 Feb 6;26(3):406–15. doi: 10.1038/s41593-023-01257-z (PMC9991912; doi:10.1038/s41593-023-01257-z)
Supplement: Supplementary file 6 — Raw data. [file 41593_2023_1257_MOESM6_ESM.xlsx]

## Sheet: Source Data Fig 2f
TdTomato expression (%) when gated from	PVM	Microglia	PVF		% cells when TdTomato gated	PVM	PVF	other
Experiment 1	CX3CR1+CD45+CD11b+CD206	CX3CR1highCD45+CD11b+	CD45-CD104+		Experiment 1
Mouse 1	23.7	1.02	5.83		Mouse 1	19.3	9.2
Mouse 2	24.6	0.69	7.03		Mouse 2	20.3	12.5
Mouse 3	23.1	0.48	4.74		Mouse 3	22.8	12.8
Mouse 4	25.7	0.63	5.48		Mouse 4	19.1	10.2
Experiment 2	PVM	Microglia	PVF		Experiment 2	PVM	PVF	other
	CX3CR1+CD45+CD11b+CD206	CX3CR1highCD45+CD11b+	CD45-CD104+
Mouse 1	25.9	1.33	7.84		Mouse 1	19.3	12
Mouse 2	29.6	0.77	1.99		Mouse 2	19.2	14.8
Mouse 3	28.6	1.3	6.7		Mouse 3	23.8
Average over 2 experiments	25.8857	0.888571	5.65857			20.5429	11.9167
STDV	2.4286	0.333838	1.91866			1.94667	1.98838
