# Supplementary material for: Perivascular cells induce microglial phagocytic states and synaptic engulfment via SPP1 in mouse models of Alzheimer’s disease
Source: Nat Neurosci. 2023 Feb 6;26(3):406–15. doi: 10.1038/s41593-023-01257-z (PMC9991912; doi:10.1038/s41593-023-01257-z)
Supplement: Supplementary file 7 — Raw data. [file 41593_2023_1257_MOESM7_ESM.xlsx]

## Sheet: Source Data Fig 3b
Genotype	Sample ID	Count	total area
PBS ICV injected 18h	Ms1 PBS18	176	10.112
oAB ICV injected 18h	Ms1' AB18	438	27.355
PBS ICV injected 18h	Ms3 PBS18	126	7.444
oAB ICV injected 18h	Ms3' AB18	380	30.376
PBS ICV injected 18h	Ms2 PBS18	640	14.516
oAB ICV injected 18h	Ms1' AB18	485	23.775
PBS ICV injected 72h	Ms1 PBS72	170	9.661
oAB ICV injected 72h	Ms1' AB72	127	7.915
PBS ICV injected 72h	Ms2 PBS72	106	6.258
oAB ICV injected 72h	Ms2' AB72	56	4.502
PBS ICV injected 72h	Ms3 PBS72	325	7.376
oAB ICV injected 72h	Ms3' AB72	230	11.26

## Sheet: Source Data Fig 3g
Genotype	Sample ID	Particles
ICV PBS injected Wildtype	Mouse 1	118.669
ICV PBS injected Wildtype	Mouse 1	129.401
ICV PBS injected Wildtype	Mouse 1	128.324	Average PBS injected Wildtype 1	125.465
ICV PBS injected Wildtype	Mouse 2	129.499
ICV PBS injected Wildtype	Mouse 2	60.026
ICV PBS injected Wildtype	Mouse 2	90.038	Average PBS injected Wildtype 2	93.1877
ICV PBS injected Wildtype	Mouse 3	140.922
ICV PBS injected Wildtype	Mouse 3	65.028
ICV PBS injected Wildtype	Mouse 3	108.708
ICV PBS injected Wildtype	Mouse 3	182.669	Average PBS injected Wildtype 3	124.332
ICV oAB injected Wildtype	Mouse 1	308.427
ICV oAB injected Wildtype	Mouse 1	392.821
ICV oAB injected Wildtype	Mouse 1	832.656	Average oAB injected Wildtype 1	511.301
ICV oAB injected Wildtype	Mouse 2	298.263
ICV oAB injected Wildtype	Mouse 2	254.725
ICV oAB injected Wildtype	Mouse 2	249.157	Average oAB injected Wildtype 2	267.382
ICV oAB injected Wildtype	Mouse 3	284.495
ICV oAB injected Wildtype	Mouse 3	275.917
ICV oAB injected Wildtype	Mouse 3	287.574	Average oAB injected Wildtype 3	282.662
ICV PBS injected SPP1-KO	Mouse 1	134.849
ICV PBS injected SPP1-KO	Mouse 1	93.497
ICV PBS injected SPP1-KO	Mouse 1	155.066	Average PBS injected SPP1-KO 1	127.804
ICV PBS injected SPP1-KO	Mouse 2	88.697
ICV PBS injected SPP1-KO	Mouse 2	118.057
ICV PBS injected SPP1-KO	Mouse 2	93.636	Average PBS injected SPP1-KO 2	100.13
ICV PBS injected SPP1-KO	Mouse 3	100.061
ICV PBS injected SPP1-KO	Mouse 3	109.395
ICV PBS injected SPP1-KO	Mouse 3	101.986	Average PBS injected SPP1-KO 3	103.814
ICV oAB injected SPP1-KO	Mouse 1	206.948
ICV oAB injected SPP1-KO	Mouse 1	114.217
ICV oAB injected SPP1-KO	Mouse 1	114.217	Average oAB injected SPP1-KO 1	145.127
ICV oAB injected SPP1-KO	Mouse 2	119.091
ICV oAB injected SPP1-KO	Mouse 2	117.099
ICV oAB injected SPP1-KO	Mouse 2	106.856	Average oAB injected SPP1-KO 2	114.349
ICV oAB injected SPP1-KO	Mouse 3	85.882
ICV oAB injected SPP1-KO	Mouse 3	87.413
ICV oAB injected SPP1-KO	Mouse 3	51.476	Average oAB injected SPP1-KO 3	74.9237

## Sheet: Source Data Fig 3h
Genotype	Sample ID		Synapses	Volume	Engulfment (Schafer et al 2014)	Normalized to WT		Per-mouse
WT No injection	28022021_WT_No Inject_ROI1		0.21	2141	0.0098085	0.0514654
WT No injection	28022021_WT_No Inject_ROI2		1.53	1643	0.0931223
WT PBS ICV injected	28022021_WT PBS2 ICV_ROI2_2.ims		2.14	774	0.276486	0.22502
WT PBS ICV injected	28022021_WT PBS2 ICV_ROI1.ims		8.24	2359	0.349301	0.297835
WT PBS ICV injected			5.13696	1411	0.364065	0.3126
WT PBS ICV injected			2.44468	2953	0.0827864	0.031321
WT PBS ICV injected			9.01838	917	0.983465	0.932
WT PBS ICV injected			1.32037	1042	0.126715	0.07525
WT PBS ICV injected			2.67	665	0.401504	0.350038
WT PBS ICV injected	28022021_WT PBS ICV_ROI2.ims		1.51	690	0.218841	0.167375
WT PBS ICV injected	28022021_WT PBS ICV_ROI1.ims		1.25	1615	0.0773994	0.025934	Average WT PBS ICV injected Ms1	0.268597
WT oAB ICV injected	28022021_WT AB2 ICV_ROI1.ims		12.5	1054	1.18596	1.13449
WT oAB ICV injected			14.2	825	1.72121	1.66975
WT oAB ICV injected	28022021_WT AB2 ICV_ROI3.ims		12.2	2200	0.554545	0.50308
WT oAB ICV injected			52.2201	3133	1.66678	1.61531
WT oAB ICV injected			21.121	1123	1.88077	1.8293
WT oAB ICV injected			112.293	5919	1.89717	1.8457
WT oAB ICV injected			3.11247	735	2.36147	2.31
WT oAB ICV injected	28022021_WT AB ICV_ROI2.ims		28.4	2879	0.986454	0.934988
WT oAB ICV injected			9.15	2379	0.384615	0.33315
WT oAB ICV injected	28022021_WT AB ICV_ROI1.ims		22.9	1609	1.42324	1.37178	Average WT oAB ICV injected Ms1	1.35475
WT oAB ICV injected			9.96	366	2.72131	2.66985
SPP1-KO PBS injected	28022021_spp1-ko PBS2 ICV_ROI2.ims		2.28	943	0.241782	0.190316
SPP1-KO PBS injected	28022021_spp1-ko PBS2 ICV_ROI1.ims		2.13	1410	0.151064	0.0995984
SPP1-KO PBS injected	28022021_spp1-ko PBS1 ICV_ROI2.ims		2	1298	0.154083	0.102618
SPP1-KO PBS injected	28022021_spp1-ko PBS1 ICV_ROI2.ims		2.08	652	0.319018	0.267553
SPP1-KO PBS injected	28022021_spp1-ko PBS1 ICV_ROI1.ims		0.979	414	0.236473	0.185008
SPP1-KO PBS injected			2.53061	960	0.263605	0.21214
SPP1-KO PBS injected			3.28417	1645	0.199645	0.14818
SPP1-KO PBS injected	28022021_spp1-ko PBS1 ICV_ROI1.ims		1.94	432	0.449074	0.397609	Average SPP1-KO PBS ICV injected Ms1	0.200378
SPP1-KO oAB injected	28022021_spp1-ko AB2 ICV_ROI2.ims		2.97	960	0.309375	0.25791
SPP1-KO oAB injected	28022021_spp1-ko AB2 ICV_ROI2.ims		2.42	578	0.418685	0.36722
SPP1-KO oAB injected	28022021_spp1-ko AB2 ICV_ROI1.ims		1.7	1603	0.106051	0.0545857
SPP1-KO oAB injected	28022021_spp1-ko AB2 ICV_ROI1.ims		2.48	2021	0.122712	0.0712461
SPP1-KO oAB injected	28022021_spp1-ko AB1 ICV_ROI2.ims		6.21	1813	0.342526	0.291061
SPP1-KO oAB injected	28022021_spp1-ko AB1 ICV_ROI2.ims		3.99	464	0.859914	0.808448
SPP1-KO oAB injected	28022021_spp1-ko AB1 ICV_ROI1.ims		8.66	1581	0.547755	0.496289
SPP1-KO oAB injected	28022021_spp1-ko AB1 ICV_ROI3.ims		3.47201	1972	0.176065	0.1246
SPP1-KO oAB injected	28022021_spp1-ko AB1 ICV_ROI3.ims		5.64417	952	0.592875	0.54141
SPP1-KO oAB injected	28022021_spp1-ko AB1 ICV_ROI4.ims		3.56559	754	0.472889	0.421424
SPP1-KO oAB injected	28022021_spp1-ko AB1 ICV_ROI1.ims		5.3	2282	0.232252	0.180787	Average SPP1-KO oAB ICV injected Ms1	0.328635
SPP1-KO oAB injected	Spp1KO60_ROI3		3.89	479	0.812109	0.760643
SPP1-KO oAB injected	Spp1KO60_ROI3		3.22	734	0.438692	0.387227
SPP1-KO oAB injected	Spp1KO60_ROI2		1.02	451	0.226164	0.174699
SPP1-KO oAB injected	Spp1KO60_ROI2		1.93	573	0.336824	0.285358
SPP1-KO oAB injected	Spp1KO60_ROI2		1.93	359	0.537604	0.486139	Average SPP1-KO oAB ICV injected Ms2	0.418813
SPP1-KO PBS injected	spp1KO59_ROI1		4.07	2107	0.193166	0.1417
SPP1-KO PBS injected	spp1KO59_ROI1		0.558	1495	0.0373244	-0.014141
SPP1-KO PBS injected	spp1KO59_ROI1		10.4	2821	0.368664	0.317198
SPP1-KO PBS injected	spp1KO59_ROI2		7.45	542	1.37454	1.32307
SPP1-KO PBS injected	spp1KO59_ROI3		2.45	949	0.258166	0.206701
SPP1-KO PBS injected	spp1KO59_ROI3		1.83	710	0.257746	0.206281
SPP1-KO PBS injected	spp1KO59_ROI3		2.87	737	0.389417	0.337951	Average SPP1-KO PBS ICV injected Ms2	0.359823
WT PBS ICV injected	WtNLF373_ROI1		6.48	419	1.54654	1.49507
WT PBS ICV injected	WtNLF373_ROI1		1.72	1131	0.152078	0.100612
WT PBS ICV injected	WtNLF373_ROI1		2.99	1304	0.229294	0.177829
WT PBS ICV injected	WtNLF373_ROI2		0.888	1232	0.0720779	0.0206125
WT PBS ICV injected	WtNLF373_ROI2		6.75	1046	0.645315	0.59385
WT PBS ICV injected	WtNLF373_ROI2		6.08	1104	0.550725	0.499259
WT PBS ICV injected	WtNLF373_ROI2		4.47	687	0.650655	0.59919	Average WT PBS ICV injected Ms2	0.331892
WT oAB ICV injected	WtNLF374_ROI1		17.5	839	2.08582	2.03435
WT oAB ICV injected	WtNLF374_ROI1		9.6	830	1.15663	1.10516
WT oAB ICV injected	WtNLF374_ROI1		10.4	942	1.10403	1.05257
WT oAB ICV injected	WtNLF374_ROI2		8.01	1071	0.747899	0.696434
WT oAB ICV injected	WtNLF374_ROI2		35	1540	2.27273	2.22126	Average WT oAB ICV injected Ms2	1.42196
