# Supplementary material for: Perivascular cells induce microglial phagocytic states and synaptic engulfment via SPP1 in mouse models of Alzheimer’s disease
Source: Nat Neurosci. 2023 Feb 6;26(3):406–15. doi: 10.1038/s41593-023-01257-z (PMC9991912; doi:10.1038/s41593-023-01257-z)
Supplement: Supplementary file 8 — Raw data. [file 41593_2023_1257_MOESM8_ESM.xlsx]

## Sheet: Source Data Fig 4b
RNA puncta/Ctsb spots	AppNL-F/NL-F	WT	AppNL-F/NL-FSpp1KO/KO	Spp1KO/KO			Per-mouse
Per P2Y12+ microglia	41	34	26	21		AppNL-F/NL-F - 1	59.6667	(Average of datapoints 41,49,63,75,98,32)
	49	31	36	22		AppNL-F/NL-F - 2	56.5	(Average of datapoints 61,73,60,58,38,49)
	63	23	18	26		AppNL-F/NL-F - 3	69.8333	(Average of datapoints 77,108,78,43,58,55)
	75	24	14	15		WT - 1	24	(Average of datapoints 34,31,23,24,14,18)
	98	14	35	20		WT - 2	25.3333	(Average of datapoints 13,27,61,20,18,13)
	32	18	9	10		WT - 3	22.3333	(Average of datapoints 12,16,23,45,30,8)
	61	13	64	47		Spp1KO/KO - 1	19	(Average of datapoints 21,22,26,15,20,10)
	73	27	28	25		Spp1KO/KO - 2	30	(Average of datapoints 47,25,22,40,23,23)
	60	61	45	22		Spp1KO/KO - 3	18.3333	(Average of datapoints 7,13,15,29,21,25)
	58	20	23	40		AppNL-F/NL-FSpp1KO/KO - 1	23	(Average of datapoints 26,36,18,14,35,9)
	38	18	54	23		AppNL-F/NL-FSpp1KO/KO - 2	37.8333	(Average of datapoints 64,28,45,23,54,13)
	49	13	13	23		AppNL-F/NL-FSpp1KO/KO - 3	20	(Average of datapoints 25,28,10,12,20,25)
	77	12	25	7
	108	16	28	13
	78	23	10	15
	43	45	12	29
	58	30	20	21
		126
	55	8	25	25
Annotation for clarity:
We would like to propose adding an annotation to specify which 'per-microglia' data point corresponds to each individual mouse when representing the data 'per-mouse'.

## Sheet: Source Data Fig 4d
RNA puncta/GRN spots	AppNL-F/NL-F	Spp1WT/WT	AppNL-F/NL-F Spp1KO/KO	Spp1KO/KO				Per-mouse
Per P2Y12+ microglia	80	182	119	111			AppNL-F/NL-F - 1	173.667	(Average of datapoints 80,143,231,179,260,149)
	143	202	78	124			AppNL-F/NL-F - 2	304.167	(Average of datapoints 293,425,464,120,258,265)
	231	212	150	195			AppNL-F/NL-F - 3	593.2	(Average of datapoints 806,578,302,1015,265)
	179	246	41	192			WT - 1	184.5	(Average of datapoints 182,202,212,246,47,218)
	260	47	47	155			WT - 2	128.167	(Average of datapoints 94,54,94,54,309,164)
	149	218	92	251			WT - 3	208.5	(Average of datapoints 227,274,305,144,175,126)
	293	94	231	94			Spp1KO/KO - 1	171.333	(Average of datapoints 111,124,195,192,155,251)
	425	54	116	148			Spp1KO/KO - 2	112.667	(Average of datapoints 94,148,121,144,105,64)
	464	94	132	121			Spp1KO/KO - 3	282.4	(Average of datapoints 247,288,217,294,366)
	120	54	192	144			AppNL-F/NL-FSpp1KO/KO - 1	87.8333	(Average of datapoints 119,78,150,41,47,92)
	258	309	126	105			AppNL-F/NL-FSpp1KO/KO - 2	157	(Average of datapoints 231,116,132,192,126,145)
	265	164	145	64			AppNL-F/NL-FSpp1KO/KO - 3	137	(Average of datapoints 206,84,121)
	806	227	206	247
	578	274	84	288
	302	305	121	217
	1015	144		294
	265	175		366

## Sheet: Source Data Fig 4f
Genotype	ROI	Synapses	Volume	Engulfment (Schafer et al)		Per-mouse
NLF.SPP1-69_ROI1	MG1	8.26	2124	0.388889
NLF.SPP1-69_ROI1	MG2	1.06	884	0.11991
NLF.SPP1-69_ROI1	MG3	0.841	700	0.120143
NLF.SPP1-69_ROI2	MG1	8.02	1300	0.616923
NLF.SPP1-69_ROI2	MG2	3.67	779	0.471117
NLF.SPP1-69_ROI3	MG1	13.3	2836	0.46897
NLF.SPP1-69_ROI3	MG2	11.2	703	1.59317
NLF.SPP1-69_ROI4	MG1	5.42	2365	0.229175
NLF.SPP1-69_ROI4	MG2	10.7	1734	0.61707	Average AppNL-F/NL-FSpp1KO/KO - 1	0.51393
NLF.SPP1-70_ROI1	MG1	5.99	1408	0.425426
NLF.SPP1-70_ROI1	MG2	2.61	1949	0.133915
NLF.SPP1-70_ROI2	MG1	8.89	921	0.965255
NLF.SPP1-70_ROI2	MG2	5.13	656	0.782012
NLF.SPP1-70_ROI3	MG1	7.57	531	1.42561
NLF.SPP1-70_ROI3	MG2	41.7	3235	1.28903
NLF.SPP1-70_ROI4	MG1	5.56	741	0.750337
NLF.SPP1-70_ROI4	MG2	9.1	961	0.94693	Average AppNL-F/NL-FSpp1KO/KO - 2	0.839814
NLF.SPP1-79_ROI1	MG1	5.52	571	0.966725
NLF.SPP1-79_ROI1	MG2	1.88	713	0.263675
NLF.SPP1-79_ROI2	MG1	7.6	1442	0.527046
NLF.SPP1-79_ROI2	MG2	27.3	1175	2.3234
NLF.SPP1-79_ROI3	MG1	8.53	2062	0.413676
NLF.SPP1-79_ROI3	MG2	9.16	951	0.963197
NLF.SPP1-79_ROI4	MG1	23.8	3022	0.787558
NLF.SPP1-79_ROI4	MG2	10.5	3027	0.346878	Average AppNL-F/NL-FSpp1KO/KO - 3	0.82402
NLF440_ROI1	MG1	21	1989	1.05581
NLF440_ROI1	MG2	25.8	3056	0.844241
NLF440_ROI2	MG1	8.26	931	0.887218
NLF440_ROI2	MG2	10.6	911	1.16356
NLF440_ROI3	MG1	24.7	755	3.27152
NLF440_ROI3	MG2	35.9	1166	3.0789
NLF440_ROI3	MG3	32.5	542	5.99631
NLF440_ROI4	MG1	20.4	1249	1.63331
NLF440_ROI4	MG2	9.51	1077	0.883008
NLF446_ROI1	MG1	41.5	1850	2.24324
NLF446_ROI1	MG2	8.58	1149	0.746736
NLF446_ROI2	MG1	17.5	1636	1.06968
NLF446_ROI2	MG2	21.3	2344	0.908703
NLF446_ROI3	MG1	44.3	1358	3.26215
NLF446_ROI3	MG2	39.9	1340	2.97761
NLF446_ROI4	MG1	32.9	1093	3.01006
NLF446_ROI4	MG2	23.7	787	3.01144
NLF447_ROI1_roi2_A	MG1	30	963	3.11526
NLF447_ROI1_roi2_A	MG2	57.1	780	7.32051
NLF447_ROI1_roi2_B	MG1	8.39	1238	0.677706
NLF447_ROI1_roi2_B	MG2	17.5	1696	1.03184
NLF447_ROI3	MG1	32.7	2506	1.30487			"
NLF447_ROI3	MG2	36.2	3589	1.00864
NLF447_ROI4	MG1	35.8	1351	2.64989
NLF447_ROI4	MG2	11.7	820	1.42683
NLF447_ROI5	MG1	11.8	600	1.96667
NLF447_ROI5	MG2	13.6	534	2.54682
WT976_Multiple ROIs_d	MG1	2.52	1299	0.193995
	MG2	6.98	1107	0.630533
WT976_Multiple ROIs_c	MG1	9.57	4246	0.225389
	MG2	6.95	1307	0.531752
WT976_Multiple ROIs_Bis	MG1	3.56	692	0.514451
	MG2	1.4	1012	0.13834
	MG3	2.07	590	0.350847	Average WT -1	0.36933
WT975_Multiple ROIs_Bis_e	MG1	11.2	1556	0.719794
	MG2	9.04	1311	0.68955
WT975_Multiple ROIs_Bis_d	MG1	5.44	1698	0.320377
	MG2	4.24	922	0.45987
WT975_Multiple ROIs_Bis_c	MG1	8.22	2016	0.407738
	MG2	3.75	1536	0.244141
	MG3	4.19	1228	0.341205
WT975_Multiple ROIs_Bis_b	MG1	1.91	1846	0.103467
	MG2	13.4	1352	0.991124	Average WT -2	0.475252
WT658_Multiple ROIs_e	MG1	3.27	1428	0.228992
WT658_Multiple ROIs_d	MG1	2.64	957	0.275862
	MG2	6.57	933	0.70418
	MG3	10.6	1538	0.689207
WT658_Multiple ROIs_bis_b	MG1	8.05	2315	0.347732
	MG2	3	1719	0.17452
	MG3	3.94	3781	0.104205	Average WT -3	0.360671
NLF499_Multiple ROIs_b	MG1	17.8	2447	0.727421
	MG2	40.9	2260	1.80973
	MG3	35.5	1276	2.78213
NLF490_Multiple ROIs_e	MG1	26.9	1853	1.4517
	MG2	224	5022	4.46037
	MG3	50.9	2276	2.23638
NLF490_Multiple ROIs_a	MG1	17.1	1727	0.990156
	MG2	119	2148	5.54004
	MG3	16.6	1897	0.875066	Average AppNL-F - 1	2.31922
NLF486_Multipe ROIs_d	MG1	69.6	2531	2.7499
	MG2/3	107	3142	3.40547
NF486_Multiple ROIs_c	MG1	22.1	1306	1.69219
	MG2	14.8	1358	1.08984
NLF486_Multiple ROIs_a	MG1	15.95	900	1.77222
	MG2	35.9	1073	3.34576
	MG3	28.7	717	4.00279	Average AppNL-F - 2	2.57974
NLF500_Multiple ROIs_d	MG1	24.1	1609	1.49782
	MG2	10.2	1500	0.68
	MG3	14.3	927	1.54261
NLF500_Multiple ROIs_c	MG1	20.9	2030	1.02956
	MG2	45.4	2164	2.09797
NLF500_Multiple ROIs_a	MG1	12.3	1070	1.14953
	MG2	38.6	970	3.97938	Average AppNL-F - 3	1.71098
SPP1_92_ROI1	MG1	6.64	1284	0.517134
SPP1_92_ROI1	MG2	1.38	655	0.210687
SPP1_92_ROI2_Tile_a	MG1	9.51	1224	0.776961
SPP1_92_ROI2_Tile_a	MG2	4.15	995	0.417085
SPP1_92_ROI2_Tile_b	MG1	2.52	1355	0.185978
SPP1_92_ROI2_Tile_b	MG2	0.805	590	0.136441
SPP1_92_ROI3	MG1	3.78	1469	0.257318
SPP1_92_ROI3	MG2	7.09	1097	0.646308	Average Spp1KO/KO - 1	0.393489
SPP1_97_ROI1_2_Tile_a	MG1	9.2	2782	0.330697
SPP1_97_ROI1_2_Tile_a	MG2	3.04	599	0.507513
SPP1_97_ROI1_2_Tile_b	MG1	19.3	1596	1.20927
SPP1_97_ROI1_2_Tile_b	MG2	6.03	1725	0.349565
SPP1_97_ROI3,4_a	MG1	6.6	1075	0.613953
SPP1_97_ROI3,4_a	MG2	7.5	1413	0.530786
SPP1_97_ROI3,4_b	MG1	5.83	1550	0.376129
SPP1_97_ROI3,4_b	MG2	2.73	810	0.337037	Average Spp1KO/KO - 2	0.531869
SPP1_98_ROI1,2,3,4_a	MG1	3.57	1084	0.329336
SPP1_98_ROI1,2,3,4_a	MG2	2.67	901	0.296337
SPP1_98_ROI1,2,3,4_b	MG1	11.1	1219	0.910582
SPP1_98_ROI1,2,3,4_b	MG2	3.12	821	0.380024
SPP1_98_ROI1,2,3,4_C	MG1	4.97	1323	0.375661
SPP1_98_ROI1,2,3,4_C	MG2	3.11	1343	0.231571
SPP1_98_ROI1,2,3,4_d	MG1	5.69	1319	0.431387
SPP1_98_ROI1,2,3,4_d	MG2	1.35	336	0.401786	Average Spp1KO/KO - 3	0.419586
Annotation for clarity:
We would like to propose adding an annotation to specify which 'per-microglia' data point corresponds to each individual mouse when representing the data 'per-mouse'.

## Sheet: Source Data Fig 4h
Raw Densities					Normalised					By Animal
Spp1WT/WT	AppNL-F/NL-F	Spp1KO/KO	AppNL-F/NL-F Spp1KO/KO		Spp1WT/WT	AppNL-F/NL-F	Spp1KO/KO	AppNL-F/NL-F Spp1KO/KO		Spp1WT/WT	AppNL-F/NL-F	Spp1KO/KO	AppNL-F/NL-F Spp1KO/KO
0.827895	0.698917	0.773862	0.720809		0.987687	0.833815	0.963701	0.897633		0.954961	0.843601	1.00232	0.943618
0.795071	0.706955	0.855897	0.818205		0.948527	0.843404	1.06586	1.01892		1.02254	0.833135	1.04259	0.968608
0.778425	0.715488	0.784869	0.734191		0.928669	0.853584	0.977407	0.914298		1.05108	0.899189	1.01441	0.917448
0.898022	0.749632	0.815363	0.748114		1.07135	0.894318	1.01538	0.931637		0.97142	0.950022	0.940672	0.873987
0.83325	0.633074	0.845457	0.773826		0.994075	0.755263	1.05286	0.963656
0.84006	0.712336	0.850814	0.811468		1.0022	0.849824	1.05953	1.01053		1	0.881487	1	0.925915
0.90481	0.781325	0.824101	0.743737		1.07945	0.932128	1.02626	0.926186			-0.118513		-0.0740848
0.866818	0.766229	0.841634	0.718283		1.03412	0.914119	1.0481	0.894487
0.871462	0.713589	0.778022	0.748142		1.03966	0.851319	0.968881	0.931671
0.862111	0.794035	0.820623	0.7244		1.02851	0.947291	1.02193	0.902104
0.83119	0.814049	0.773241	0.686222		0.991617	0.971168	0.962928	0.854561
0.749478	0.780887	0.672246	0.694841		0.894134	0.931606	0.837157	0.865295
