# Supplementary material for: Perivascular cells induce microglial phagocytic states and synaptic engulfment via SPP1 in mouse models of Alzheimer’s disease
Source: Nat Neurosci. 2023 Feb 6;26(3):406–15. doi: 10.1038/s41593-023-01257-z (PMC9991912; doi:10.1038/s41593-023-01257-z)
Supplement: Supplementary file 9 — Raw data. [file 41593_2023_1257_MOESM9_ESM.xlsx]

## Sheet: Source Data Fig 5e
Tgfbr1 puncta/ P2Y12+ microglia	Appwt/wt	Spp1KO/KO	AppNL-F/NL-F	AppNL-F/NL-FSpp1KO/KO	Itgb5/ P2Y12+ microglia	Appwt/wt	Spp1KO/KO	AppNL-F/NL-F	AppNL-F/NL-FSpp1KO/KO
Normalized for P2Y12 volume	23	15	14	37	Normalized for P2Y12 volume	0.01015	0.00624	0.01534	0.00734
	52	8	26	33		0.00895	0.00416	0.01969	0.00595
	23	14	30	22		0.00869	0.00553	0.01597	0.00748
	54	22		42		0.00734	0.00298	0.00683	0.00461
	16	14	30	21		0.00689	0.00371	0.00653	0.00625
	18	11	22	23		0.00467	0.00368	0.00983	0.00553
	19	15	11	21		0.00209	0.00703	0.00756	0.0065
	27	33	19	14		0.00237	0.00686	0.00723	0.00804
	25	1	7	24		0.00571	0.00714	0.00613	0.0052
	22	14	4	13		0.00676	0.00585	0.00861	0.00457
	15	30	19	24		0.00862	0.00699	0.00829	0.0066
	31	53	18	61			0.00942	0.007
	47	13	28	60
	46	51	26	19
	16	17	34	28
	10	52	24	70
		46	20	85
				92
		Per-mouse						Per-mouse
	AppNL-F/NL-F - 1	24.4	(Average of datapoints 14,26,30,30,22)				AppNL-F/NL-F - 1	0.0144575	(Average of datapoints 0.01534; 0.01969; 0.01597; 0.00683)
	AppNL-F/NL-F - 2	10.25	(Average of datapoints 11,19,7,4)				AppNL-F/NL-F - 2	0.0077875	(Average of datapoints 0.00653; 0.00983; 0.00756; 0.00723)
	AppNL-F/NL-F - 3	24.1429	(Average of datapoints 19,18,28,26,34,24,20)				AppNL-F/NL-F - 3	0.0075075	(Average of datapoints 0.00613; 0.00861; 0.00829; 0.007)
	WT - 1	38	(Average of datapoints 23,52,23,54)				WT - 1	0.0087825	(Average of datapoints 0.01015; 0.00895; 0.00869; 0.00734)
	WT - 2	21	(Average of datapoints 16,18,19,27,25)				WT - 2	0.004005	(Average of datapoints 0.00689; 0.00467; 0.00209; 0.00237)
	WT - 3	26.7143	(Average of datapoints 22,15,31,47,46,16,10)				WT - 3	0.00703	(Average of datapoints 0.00571; 0.00676; 0.00862)
	Spp1KO/KO - 1	14	(Average of datapoints 15,8,14,22,14,11)				Spp1KO/KO - 1	0.0047275	(Average of datapoints 0.00624; 0.00416; 0.00553; 0.00298)
	Spp1KO/KO - 2	18.6	(Average of datapoints 15,33,1,14,30)				Spp1KO/KO - 2	0.00532	(Average of datapoints 0.00371; 0.00368; 0.00703; 0.00686)
	Spp1KO/KO - 3	38.6667	(Average of datapoints 53,13,51,17,52,46)				Spp1KO/KO - 3	0.00735	(Average of datapoints 0.00714; 0.00585; 0.00699; 0.00942)
	AppNL-F/NL-FSpp1KO/KO - 1	29.6667	(Average of datapoints 37,33,22,42,21,23)				AppNL-F/NL-FSpp1KO/KO - 1	0.006345	(Average of datapoints 0.00734: 0.00595; 0.00748; 0.00461)
	AppNL-F/NL-FSpp1KO/KO - 2	19.2	(Average of datapoints 21,14,24,13,24)				AppNL-F/NL-FSpp1KO/KO - 2	0.00658	(Average of datapoints 0.00625; 0.00553; 0.0065; 0.00804)
	AppNL-F/NL-FSpp1KO/KO - 3	59.2857	(Average of datapoints 61,60,19,28,70,85,92)				AppNL-F/NL-FSpp1KO/KO - 3	0.00545667	(Average of datapoints 0.0052; 0.00457; 0.0066)

## Sheet: Source Data Fig 5f
% cells when gated from		Microglia
		CX3CR1highCD45+CD11b+CD206-
Sample	Genotype	Mouse ID	CD29	CD321
Sample 1	WT	WT1	13.2	33.1
Sample 2	WT	WT2	17.3	42.1
Sample 3	WT	WT3	15.2	45.6
Sample 4	Spp1-KO.AppNLF	SPP1NLF1	17.4	39.5
Sample 5	Spp1-KO	SPP1KO1	19.3	43.8
Sample 6	AppNLF	NLF1	31.9	49
Sample 7	Spp1-KO.AppNLF	SPP1NLF2	17.6	35
Sample 8	AppNLF	NLF2	29.1	47.7
Sample 9	Spp1-KO	SPP1KO3	17.1	30.7
Sample 10	Spp1-KO	SPP1KO2	18.2	40.1
Sample 11	Spp1-KO.NLF	SPP1NLF3	22.9	45.9
Sample 12	AppNLF	NLF3	28.3	57.7
