# Supplementary material for: Perivascular cells induce microglial phagocytic states and synaptic engulfment via SPP1 in mouse models of Alzheimer’s disease
Source: Nat Neurosci. 2023 Feb 6;26(3):406–15. doi: 10.1038/s41593-023-01257-z (PMC9991912; doi:10.1038/s41593-023-01257-z)
Supplement: Supplementary file 10 — Raw data. [file 41593_2023_1257_MOESM10_ESM.xlsx]

## Sheet: Extended Data Fig 1a 1b
Genotype	Sample	Brain Region	Total SPP1 immunoreactivity per tile (Area)	Extended Data Fig		Per-mouse
NLF	NLF107	CB	12.6033	1b
NLF	NLF108	CB	18.0775	1b
NLF	NLF70	CB	7.299	1b
NLF	NLF72	CB	6.07433	1b
WT	WT108	CB	10.5348	1b
WT	WT109	CB	14.177	1b
WT	WT224	CB	8.402	1b
WT	WT226	CB	12.684	1b
WT	WT227	CB		1b
WT	WT	CB	8.504	1b
WT	WT	CB		1b
NLF	NLF	CB	6.199	1b
NLF	NLF	CB	6.748	1b	NLF average (of datapoints 6.199; 6.748)	6.4735
WT	WT	CB	8.896	1b
WT	WT	CB	6.444	1b	WT average (of datapoints 8.896; 6.444)	7.67
NLF	NLF	CB	6.101	1b
NLF	NLF	CB		1b
WT	WT	CB	8.572	1b
WT	WT	CB	4.757	1b	WT average (of datapoints 8.572; 4.757)	6.6645
NLF	NLF	CB	4.62	1b
NLF	NLF	CB	7.278	1b	NLF average (of datapoints 4.62; 7.278)	5.949
NLF	NLF107	SLM	13.0715	1a
NLF	NLF108	SLM	18.0708	1a
NLF	NLF130	SLM	9.171	1a
NLF	NLF130	SLM	9.72	1a
NLF	NLF130	SLM	7.189	1a	NLF130 average (of datapoints 9.171; 9.72; 7.189)	8.69333
NLF	NLF186	SLM	21.696	1a
NLF	NLF186	SLM	6.414	1a
NLF	NLF186	SLM	28.463	1a	NLF186 average (of datapoints 21.696; 6.414; 28.463)	18.8577
NLF	NLF188	SLM	14.463	1a
NLF	NLF188	SLM	12.643	1a
NLF	NLF188	SLM	22.696	1a	NLF188 average (of datapoints 14.463; 12.643; 22.696)	16.6007
NLF	NLF70	SLM	10.7188	1a
NLF	NLF72	SLM	7.9985	1a
WT	WT108	SLM	10.5593	1a
WT	WT109	SLM	12.372	1a
WT	WT211	SLM	12.201	1a
WT	WT211	SLM	8.062	1a
WT	WT211	SLM	6.513	1a	WT211 average (of datapoints 12.201; 8.062; 6.513)	8.92533
WT	WT224	SLM	13.7465	1a
WT	WT226	SLM	8.4245	1a
WT	WT227	SLM	14.3793	1a
WT	WT328	SLM	6.63	1a
WT	WT328	SLM	6.424	1a
WT	WT328	SLM	17.096	1a	WT328 average (of datapoints 6.63; 6.424; 17.096)	10.05
WT	WT329	SLM	15.438	1a
WT	WT329	SLM	11.279	1a
WT	WT329	SLM	14.457	1a	WT329 average (of datapoints 15.438; 11.279; 14.457)	13.7247
WT	WT173	SLM	12.5151	1a
NLF	NLF131	SLM	16.4678	1a
WT	WT212	SLM	3.48182	1a
NLF	NLF126	SLM	12.1229	1a
