# Supplementary material for: Perivascular cells induce microglial phagocytic states and synaptic engulfment via SPP1 in mouse models of Alzheimer’s disease
Source: Nat Neurosci. 2023 Feb 6;26(3):406–15. doi: 10.1038/s41593-023-01257-z (PMC9991912; doi:10.1038/s41593-023-01257-z)
Supplement: Supplementary file 11 — Raw data. [file 41593_2023_1257_MOESM11_ESM.xlsx]

## Sheet: Extended Data Fig 4d
time (min)	SPP1-KO					SPP1-KO 100 nM							WT								WT - 100 nM
0	0	0	0	0	0	0	0	0	0	0	0	0	0	0	0	0	0	0	0	0	0	0	0	0	0	0	0	0
10	0.0974	0.4959	0.4761	0	0.5287	0.3448	0.2594	0.569	1.8191	1.2272	1.091	0.6635	0.1305	0.6268	0.1882	0.1696	0.3837	0.9306	0.0053	1.1493	0.503	0.0594	0.9525	1.3055	1.3092	0.5042	1.7398	0.6531
20	0.3057	1.6823	0.683	0.5199	0.5413	0.5335	0.6315	2.0593	2.3555	1.9017	2.4143	1.5036	1.0464	1.1186	0.4001	1.263	0.4891	3.6105	0.767	2.1095	1.7123	0.7133	2.8313	2.3165	1.5774	0.1089	1.9125	0.8374
30	0.3551	2.2616	1.1235	1.3052	1.4055	0.9898	1.5754	3.1353	3.021	3.0133	3.1495	2.4346	1.5658	2.0447	1.1701	1.6621	0.9475	2.9973	0.7905	1.9318	1.5039	0.3191	4.3125	1.8139	3.8467	1.3739	4.4854	1.5596
40	0.111	2.5053	1.7296	2.0149	1.7755	1.4855	1.9731	3.1874	4.2883	3.5319	5.3235	2.7081	1.547	2.6386	0.9383	2.5773	1.6647	3.1327	1.5822	2.5678	3.3486	1.9962	4.6234	2.8521	3.9265	2.2999	4.9085	3.402
50	1.8867	2.8745	2.0468	2.624	1.6166	2.0814	2.6371	3.4841	6.0457	4.106	6.3971	3.0787	2.4375	2.9897	1.7789	2.0967	1.653	3.0925	1.8647	2.4393	4.2658	3.2042	5.4865	4.4158	5.8755	3.6035	5.1569	2.9617
60	2.9001	2.9797	1.8771	2.8568	1.8119	2.4466	2.4419	3.8379	6.1766	4.7159	7.0328	3.7805	2.7216	2.1491	1.6511	3.5003	2.0536	4.3235	2.5854	3.4399	4.6513	4.3234	6.6788	4.5533	7.7779	3.527	7.0104	4.5461
70	3.4563	2.9533	2.4196	3.6541	2.9199	4.4407	3.3706	4.2811	6.9686	5.5395	7.1814	3.9557	3.6307	2.4141	2.6129	3.1496	3.4815	4.2613	3.7532	3.8202	4.7547	4.9854	5.8198	5.9145	9.7848	4.31	8.3095	4.7765
80	3.5807	3.0389	2.8917	3.6935	3.8973	3.9638	3.6662	4.4273	5.704	6.7397	8.1467	4.3455	4.6093	3.057	2.8589	4.6957	3.4672	4.7345	3.4095	4.1173	5.3625	3.2623	7.0254	7.0499	11.973	6.5161	7.8656	5.887
90	2.9431	3.0146	3.362	3.2364	3.0006	3.8926	4.7052	4.548	7.6497	7.0955	8.212	4.5942	5.9205	3.8843	3.6281	6.7077	3.3372	7.0578	4.2035	4.2472	6.9827	4.0144	7.73	7.3824	10.4393	8.2534	7.7682	5.929
100	3.3038	3.6009	4.0593	3.6605	3.6595	4.7112	5.6954	5.0897	8.3238	7.8843	6.9863	4.5662	6.4392	4.1769	3.8529	5.3037	3.7646	6.727	4.2184	4.8089	7.3691	5.0904	8.2104	6.6009	9.3221	6.6413	9.4797	4.9351
110	3.0208	3.6719	4.9957	4.3672	3.5741	6.2619	5.9889	5.8809	9.3516	9.2508	7.5662	5.1158	6.7034	3.8891	3.7666	6.2163	3.6494	6.588	4.1508	4.9223	7.6562	5.2626	10.3739	7.1767	8.1632	8.7598	8.6457	7.5528
120	4.0217	4.1603	5.5998	4.512	3.1797	5.6855	7.4692	5.7454	10.6097	9.1367	8.5934	5.976	6.7117	4.9968	4.1326	6.0485	3.9593	7.0034	5.0504	5.3016	8.2204	5.8196	10.1169	7.1542	11.1946	9.587	8.2636	6.6752
130	5.9986	4.9336	5.5169	4.9588	3.8196	7.0157	7.1213	6.1025	9.326	10.9613	7.9738	5.6937	8.0727	5.3156	4.4913	5.6921	4.9877	7.8663	5.2439	4.709	8.6571	6.6068	12.1535	8.4871	11.4064	8.708	6.8408	8.1323
140	6.1911	5.1124	5.4452	5.0448	3.9795	8.9868	8.0452	5.9307	8.4657	12.3542	8.8715	6.6186	7.2517	6.0165	3.8479	6.9689	6.038	8.4472	5.0391	4.4219	8.3773	6.5173	12.0963	9.2155	9.4066	8.6823	9.5929	7.4071
150	5.9832	5.6321	5.7372	5.4404	3.9612	8.9333	7.5674	6.5564	8.7551	12.9422	9.5612	6.4713	8.1973	6.0648	4.5978	7.4956	5.977	7.7496	5.3098	4.8398	9.065	7.4503	12.0548	7.7473	13.1736	8.358	8.081	5.5468
160	6.9517	5.8005	5.7911	5.2985	4.2579	9.5158	8.0744	5.5112	10.6336	14.0619	8.0518	7.4962	8.1254	6.1751	5.2865	6.4263	6.4685	8.2361	5.053	5.0234	9.4167	6.8484	13.3338	9.4687	15.5771	7.8737	9.413	8.1324
170	6.6679	6.2666	6.4178	5.3701	4.4872	11.6399	8.5477	6.2441	11.8521	14.3087	8.54	7.538	9.6128	6.7025	5.4839	6.3039	8.0172	8.3927	5.0716	4.9522	9.0268	8.2248	11.5926	10.5088	14.3672	8.5443	9.8764	7.9356
180	6.3406	6.3942	6.1318	6.1827	5.1827	10.7741	8.4616	6.0544	12.2124	15.938	8.3205	8.3443	9.5057	5.7883	5.8124	7.0334	7.2296	9.4273	5.2559	5.7189	9.3574	9.6052	12.2645	11.7801	13.3963	9.4673	10.9739	8.0975
190	6.6809	6.7525	6.2946	5.6106	5.2674	12.2244	8.2257	6.4556	12.0237	16.7415	9.6424	8.6607	9.1732	6.5813	5.5816	7.453	6.3751	8.3804	5.6389	5.0947	10.0916	9.2253	12.5538	13.5499	13.2282	9.9724	12.8722	7.1545
200	6.5586	6.3903	6.2177	6.1842	5.0733	12.5297	9.3138	6.7373	12.4903	15.8973	9.502	9.4154	8.7718	7.019	5.9986	7.1684	7.1061	8.939	5.5735	6.6518	10.2682	9.3923	12.3753	12.2165	14.3964	11.2797	13.6589	9.5812
210	7.8966	6.8386	6.132	6.0138	5.1285	13.7501	8.5695	7.2167	11.763	15.735	9.4194	8.5734	8.2993	6.9312	5.8436	8.3565	7.2089	8.5173	6.2149	5.3402	9.6491	8.7866	12.6844	11.2643	11.9048	11.8092	12.7599	10.0317
220	7.2029	7.0164	6.7876	6.4223	5.5087	13.8332	9.6653	7.7994	12.5203	16.8395	9.904	9.4469	8.3563	6.6309	5.3399	9.383	7.6578	10.1176	5.9887	5.4584	9.539	10.548	13.5766	13.3974	11.7483	14.028	12.2517	10.8019
230	7.4408	7.4125	7.0776	6.7741	6.0537	14.6037	9.5908	7.2678	11.2219	18.4916	10.579	10.6446	8.5815	7.2523	5.895	9.7501	7.9828	9.4921	5.5457	6.1559	10.3631	9.2137	13.6957	16.6054	14.7145	11.3724	11.6421	12.0239
240	8.503	7.3912	6.7818	7.0839	5.7703	16.2883	9.4807	8.0976	13.05	17.0992	10.6972	9.1966	7.6337	7.0388	6.4052	8.2892	7.1221	9.5964	6.7079	6.0984	11.5909	10.709	13.0869	14.6945	13.4826	12.2115	12.4051	11.1496
250	8.012	7.7179	6.7772	7.3641	6.3766	14.9233	9.4005	7.1266	13.8473	18.4551	11.3263	8.2919	8.3898	6.3991	6.5254	9.4239	8.4122	10.0196	6.8668	6.3798	11.2358	10.0544	14.2436	14.8475	13.6122	15.4743	11.7625	10.6543
260	8.3803	8.0743	7.2154	7.3692	5.1335	15.1399	10.3415	7.6967	13.5976	18.29	12.1319	8.2599	9.247	7.3408	6.7262	9.0449	8.602	9.6822	7.4815	7.285	10.4615	9.8344	13.8861	15.2342	15.2931	16.7328	11.9368	9.7574
270	8.6803	8.2039	7.3749	7.8973	5.2634	16.6057	10.6462	7.9528	13.7823	18.7822	12.652	9.0303	9.6541	7.8506	7.2307	10.6871	7.8302	9.6956	7.2642	7.9716	11.214	10.6074	14.2248	14.0454	12.8109	16.9132	9.6938	11.7936
280	8.0061	8.0892	7.1059	7.7071	5.9613	19.0563	10.6349	7.9631	13.4498	18.7693	12.5264	9.0751	9.1874	7.5591	6.6493	10.0453	8.4554	9.6701	8.1911	7.8429	11.3726	9.429	14.4512	13.2202	13.4132	14.5222	11.9123	12.1181
290	8.466	8.185	7.0063	7.8039	5.8234	18.5738	9.84	7.5006	13.9425	17.1423	13.3172	9.3217	8.4255	8.4235	6.5973	11.1491	8.7688	10.2517	7.9497	7.125	11.1457	10.2346	14.7502	17.3094	12.5568	17.0001	12.8601	12.4941
300	8.2076	8.2192	7.2175	8.2908	5.7896	19.2986	9.8821	7.4516	13.6981	18.0167	13.7944	10.3482	8.767	7.6347	7.2584	10.3765	8.6787	9.8053	8.515	7.5998	11.832	10.1648	15.0501	17.9895	12.1451	13.9573	13.3634	13.7537
310	8.2126	8.8999	7.9429	8.747	6.5121	19.4878	9.6411	7.2873	14.1038	17.8633	15.9465	10.035	9.0844	7.7291	7.071	11.1407	8.6822	8.5629	8.1928	7.9122	12.5868	9.5609	16.4777	18.3886	14.9415	15.465	12.9408	12.171
320	8.9998	9.1659	8.1507	8.2231	5.9174	20.6932	10.183	7.3628	14.6676	17.8777	14.9438	11.5113	9.0496	7.752	7.2864	11.1378	8.243	9.0915	8.098	7.4778	12.1631	9.8024	17.1009	17.7589	14.2285	15.1644	12.4563	11.8333
330	8.689	8.9475	7.9648	8.0945	5.8903	18.6817	10.016	7.7678	14.6525	18.149	15.05	10.0317	9.4989	7.4648	7.134	10.1388	9.2032	10.0094	7.853	7.9386	13.3202	10.6724	16.8206	17.8502	12.144	14.9631	14.5417	13.3449
340	9.7783	10.0862	8.6754	8.356	6.559	18.4951	10.1577	7.9125	14.5798	18.1201	15.3343	10.4535	10.0937	8.1959	6.6467	12.0297	9.3183	9.8935	7.8368	8.9651	12.9017	11.0368	16.0585	16.0277	10.8396	14.2989	12.9673	11.5978
350	10.4721	9.7091	8.9701	8.8125	5.8587	18.682	9.8696	8.1163	15.2586	18.8753	16.5418	11.5977	9.4595	9.1131	6.6369	13.0018	8.9583	9.7499	7.7829	8.8492	13.555	10.8023	16.4979	16.835	9.5307	15.0818	13.8956	12.849
360	11.3314	9.7079	8.8029	8.8844	7.4008	21.1176	9.8996	8.52	14.5184	18.6719	15.9394	11.6257	9.1441	8.8496	6.3231	12.543	10.6128	10.0472	7.5611	8.3017	12.6326	10.1366	17.4131	17.2566	9.5307	16.7241	13.7939	10.7936
370	10.9334	10.0575	9.1703	8.8221	8.1527	20.6345	10.2729	8.6171	16.237	18.3767	17.6457	11.3727	10.2435	9.1404	7.1458	11.8121	10.358	11.024	8.0548	8.5904	13.6583	10.644	16.7839	19.3332	11.2215	16.0988	14.3049	11.9719
380	10.1383	10.0143	8.9361	9.4823	7.1084	21.1675	10.5521	9.4944	16.4456	18.3161	16.7715	11.3759	8.5994	7.9684	7.0068	10.8501	10.4454	10.2451	8.0629	9.3802	13.3744	11.1957	16.0112	18.4069	10.4412	17.4056	14.2985	12.1362
390	10.7785	9.8302	9.7499	9.4719	7.1339	21.9798	10.1262	8.5936	15.4293	18.7734	17.3578	12.0603	9.2481	8.2571	6.605	10.3764	10.1714	10.4231	8.1081	9.761	12.8557	10.9904	17.6058	19.3081	12.466	14.8932	13.6539	11.1635
400	11.2141	9.864	9.7181	9.8372	6.8777	21.6124	10.8598	8.8162	14.1812	19.4629	15.8992	11.5702	9.4626	9.3152	7.0663	11.495	9.9311	11.2397	8.2466	9.6786	14.0898	9.6764	18.9444	16.8622	12.1069	15.623	13.3533	12.1985
410	12.3813	10.0015	10.1484	9.3502	7.0711	20.5885	10.4716	8.8069	14.9118	20.213	15.1184	11.9523	9.1359	9.0818	6.494	10.4025	9.1844	9.8733	8.7844	9.9649	13.275	10.0559	18.2168	21.1976	11.378	17.5322	12.5568	14.5514
420	11.0286	9.7866	10.4256	8.9144	8.1403	21.7947	10.7688	9.1966	14.6015	20.3933	14.7611	11.7534	10.3356	9.6149	6.2843	11.8849	9.8974	9.9659	9.7803	10.1133	13.3336	9.0821	19.4276	17.9506	11.5947	15.3637	13.6315	14.0533
430	11.3374	9.3958	10.3264	9.3571	7.9326	20.2181	10.8206	8.491	15.0154	20.2863	15.4448	11.929	10.0502	9.1642	7.2017	10.1867	9.5627	11.6186	10.4759	9.4781	13.4505	9.7345	20.2809	18.163	11.123	16.3755	14.4314	14.2453
440	11.5598	10.1889	10.2516	8.9337	7.582	19.8527	10.7016	8.2262	14.1745	19.8407	16.0468	12.8461	10.1107	9.2612	6.5339	11.2916	9.7299	11.8158	10.525	9.7134	13.8184	8.4439	18.2566	19.3765	11.6126	19.6421	13.413	14.7245
450	12.5118	9.8942	10.6767	9.454	6.5679	21.1697	10.0502	8.85	15.1095	20.0568	15.4647	12.4986	10.256	9.8719	7.1697	10.2594	10.4169	11.213	10.209	9.2842	13.0728	8.7999	17.0961	19.4217	13.3858	21.4518	13.6221	15.4707
460	12.207	11.1728	10.7241	9.203	6.7821	20.3657	10.2831	10.145	15.4123	20.3881	17.0243	13.1629	9.8397	9.4406	7.6175	10.0769	10.4316	10.8748	10.1099	9.5464	13.3228	8.7305	16.9944	19.1187	13.6104	23.5267	13.9215	14.0449
470	12.8963	10.7856	10.686	10.0868	6.737	22.5514	10.3451	9.9836	14.1033	19.6884	18.0315	12.5714	9.6538	10.2282	7.7367	10.3106	10.0745	10.2188	10.2262	9.7325	14.091	10.0434	17.2264	17.9841	12.406	22.9323	12.3888	15.085
480	12.5392	11.0343	11.0568	10.0183	7.2102	21.0297	10.4324	10.1027	13.5551	19.9915	17.6735	12.4286	10.7761	9.8518	6.9981	12.1642	10.3209	11.8324	10.0841	10.6747	13.1138	9.9778	16.3822	19.3419	15.5467	21.6897	13.5788	14.288
490	12.0383	10.611	11.5108	9.9891	7.8538	19.9488	10.8269	9.0364	14.0495	19.6801	16.4935	12.5516	9.9216	10.1514	7.2966	10.2375	9.8792	11.4293	10.8779	10.2112	13.2318	10.4765	15.87	17.0904	16.2308	19.4852	14.5429	15.042
500	12.3604	10.7695	11.5427	10.5629	8.1141	18.8583	11.5473	8.9263	14.0583	19.5373	16.4237	13.6518	10.0698	10.6237	7.3496	11.2896	9.8093	11.4127	10.9241	10.6044	14.9819	10.354	15.5553	18.4046	14.6208	19.036	13.8309	13.7615
510	13.1783	11.7421	12.1218	10.2044	8.7568	17.8941	11.8101	9.9875	14.235	18.9179	17.6294	13.1396	11.1235	11.0168	7.1073	10.8188	10.2336	11.0546	11.3439	10.7178	13.3294	10.9524	16.8744	19.532	14.0256	18.4276	13.5592	15.3239
520	12.8901	11.1624	11.6856	10.8015	8.0219	18.2895	10.6153	10.5711	14.65	20.1759	16.794	14.3828	10.2078	10.3424	7.5302	10.6351	9.6723	10.1927	10.309	10.6727	13.6206	9.7617	15.8254	20.283	14.125	17.4113	13.7564	14.2959
530	12.6926	11.6514	11.7816	10.8664	7.6173	17.1986	10.8286	10.4818	14.2672	19.3462	17.5313	14.5607	10.2774	9.6671	6.8749	9.8702	10.1435	10.2705	10.8555	9.8567	14.2369	11.0561	17.309	20.1793	13.5785	16.0734	12.7513	13.7774
540	13.3943	10.8857	11.5024	10.6588	7.4984	17.3624	10.4336	10.1318	15.4921	18.9242	15.8017	14.8292	10.3047	10.4829	7.4053	9.729	10.4616	10.621	11.3029	9.1563	14.809	10.0179	17.7954	19.5363	11.2056	16.1663	11.6652	14.0294
550	12.628	11.0829	12.1865	10.9665	7.5549	17.0115	11.2541	10.9442	14.9262	18.6763	18.2082	12.5799	10.1885	10.3543	7.18	10.1343	10.5767	11.5291	10.9253	9.333	14.5597	10.0794	18.1269	20.1458	12.4664	17.2834	11.5438	15.4808
560	13.2078	11.6839	12.0348	10.1885	7.8886	19.5627	10.4636	10.3557	14.6555	18.5695	16.3247	15.1035	10.8867	9.5179	7.5449	8.4806	11.0406	11.4133	11.5917	9.2195	13.8981	9.7775	16.4645	21.3691	11.6305	14.104	13.8156	14.3631
570	14.1161	11.9391	12.2079	9.996	7.7508	16.8509	11.3643	11.0593	14.988	18.665	17.0983	14.7937	10.5462	9.6708	7.4764	11.062	10.5281	11.1735	10.934	9.1207	14.4145	10.3026	16.6608	20.262	11.6229	15.7669	13.5217	15.276
580	13.1031	11.8169	11.8535	10.1003	8.0548	17.0728	10.9242	10.7204	15.3184	19.6105	18.0931	15.0367	10.2387	10.0073	7.9774	9.9909	11.4759	11.5806	10.7729	9.4716	14.4157	10.1948	16.3661	19.8666	12.8577	18.596	13.6408	15.0818
590	12.1762	11.7972	12.2381	9.8501	7.8834	18.2552	11.1152	10.8311	15.2146	19.2443	17.1036	14.3726	10.5591	10.0525	7.9611	10.7075	11.2503	11.0128	10.9917	10.1481	15.4829	10.3235	17.8259	20.2848	9.7386	17.9831	13.2994	14.656
600	12.1782	11.4354	13.2948	9.8968	7.6134	18.0428	11.0229	10.6224	15.1812	20.3064	16.7777	13.8985	10.0837	9.9521	8.3766	10.7133	11.1058	11.1085	11.6571	10.5895	15.0764	10.7887	17.6824	22.188	10.9913	18.5348	13.8311	14.9877
610	11.7841	12.0807	12.064	10.0524	8.7239	17.3787	11.61	10.5339	15.6139	19.0557	17.1915	13.4875	10.105	9.6559	7.7386	9.1242	11.0057	11.5107	10.9628	10.9425	14.003	10.4614	16.5092	22.9546	10.4746	19.4121	13.7085	15.0386
620	12.5081	11.6935	12.4354	10.7104	8.4534	17.1302	11.914	10.2734	15.6939	19.4114	15.7651	14.0685	10.436	10.0041	8.7904	10.0658	9.7595	11.7938	11.594	10.6236	14.1549	9.8525	16.6744	21.505	13.2758	18.1967	13.6294	16.4036
630	12.6662	11.4843	12.4122	10.1785	7.3036	18.9255	11.7544	10.5516	14.7636	20.5249	17.0772	13.9087	10.2739	9.6246	9.0523	8.3027	10.7857	10.5563	10.9599	10.8907	14.8405	9.1655	17.3123	19.1813	12.7429	20.3324	12.7887	14.3853
640	11.1945	11.763	12.5292	10.2399	7.5421	17.4322	11.6723	10.2931	15.5595	19.6123	17.3251	13.4025	10.7933	10.0168	9.0165	9.9591	13.3611	11.0957	11.3896	11.2667	15.0241	9.4337	18.3371	19.4226	12.4237	19.6721	13.1675	14.7747
650	13.2862	11.9031	12.9623	10.558	7.556	18.7677	10.872	10.281	15.0841	19.3684	17.2123	15.043	10.4518	10.1575	8.9585	8.4917	12.4126	11.2024	12.0318	11.0035	14.0179	8.9318	17.2227	24.6308	13.19	20.1154	14.0376	14.8679

## Sheet: Extended Data Fig 4e
Genotype	Sample ID	Area Under Curve 50%
WT + Vehicle Control	Primary Culture 1	241.2
WT + Vehicle Control	Primary Culture 2	192.4
WT + Vehicle Control	Primary Culture 3	164
WT + Vehicle Control	Primary Culture 4	245.4
WT + Vehicle Control	Primary Culture 5	201.7
WT + Vehicle Control	Primary Culture 6	261.2
WT + Vehicle Control	Primary Culture 7	181.2
WT + Vehicle Control	Primary Culture 8	186.2
Spp1-KO + Vehicle Control	Primary Culture 9	199.1
Spp1-KO + Vehicle Control	Primary Culture 10	199.6
Spp1-KO + Vehicle Control	Primary Culture 11	185.5
Spp1-KO + Vehicle Control	Primary Culture 12	187.1
Spp1-KO + Vehicle Control	Primary Culture 13	148.6
WT + 100nM rSPP1	Primary Culture 14	296.7
WT + 100nM rSPP1	Primary Culture 15	249
WT + 100nM rSPP1	Primary Culture 16	386.9
WT + 100nM rSPP1	Primary Culture 17	368.6
WT + 100nM rSPP1	Primary Culture 18	378.7
WT + 100nM rSPP1	Primary Culture 19	339.8
WT + 100nM rSPP1	Primary Culture 20	337.3
WT + 100nM rSPP1	Primary Culture 21	281.7
Spp1-KO + 100nM rSPP1	Primary Culture 22	367.2
Spp1-KO + 100nM rSPP1	Primary Culture 23	248.8
Spp1-KO + 100nM rSPP1	Primary Culture 24	206.3
Spp1-KO + 100nM rSPP1	Primary Culture 25	354.6
Spp1-KO + 100nM rSPP1	Primary Culture 26	436.4
Spp1-KO + 100nM rSPP1	Primary Culture 27	328.5
Spp1-KO + 100nM rSPP1	Primary Culture 28	243

## Sheet: Extended Data Fig 4f
time (min)	+ Vehicle Control	+ 1nM rSPP1	+ 10nM rSPP1	+100nM rSPP1																				WT - 100 nM
0	0	0	0	0
2	0.0329	0.0596	0.1307	0.0741
4	0.0836	0.1765	0.2633	0.2306
6	0.1272	0.3189	0.387	0.3322
8	0.1998	0.4158	0.4857	0.4888
10	0.2445	0.5937	0.594	0.6061
12	0.3066	0.7382	0.7037	0.7531
14	0.3773	0.8632	0.844	0.9121
16	0.4692	1.0317	0.9863	1.0695
18	0.5678	1.185	1.1568	1.2297
20	0.6483	1.3077	1.3351	1.4581
22	0.7513	1.4825	1.5353	1.7223
24	0.8766	1.6617	1.7282	1.9924
26	1.0135	1.8602	1.8902	2.2875
28	1.1292	2.1203	2.045	2.576
30	1.2941	2.2991	2.2178	2.79
32	1.4078	2.5433	2.3678	3.0424
34	1.628	2.7682	2.5695	3.2784
36	1.8217	3.0226	2.7398	3.5098
38	1.9628	3.1787	2.9538	3.7702
40	2.1116	3.4225	3.1884	4.0572
42	2.2887	3.7196	3.3817	4.3756
44	2.4756	4.011	3.607	4.5843
46	2.7145	4.3175	3.8495	4.8207
48	2.8696	4.6361	4.1156	5.1134
50	3.0874	4.8953	4.3286	5.3482
52	3.3075	5.1134	4.5687	5.6722
54	3.4966	5.4901	4.8157	5.9598
56	3.6503	5.7866	5.0592	6.2665
58	3.7843	5.8987	5.3709	6.4752
60	3.8928	6.3033	5.7074	6.822
62	3.9286	6.3258	5.9829	7.1404
64	4.188	6.5152	6.2447	7.3847
66	4.3399	6.8467	6.4422	7.6738
68	4.5442	6.9008	6.7587	7.971
70	4.8633	7.1316	7.0521	8.3242
72	5.0702	7.4646	7.4063	8.6859
74	5.2912	7.7448	7.6622	9.0592
76	5.4742	7.9504	7.929	9.4064
78	5.6057	8.1506	8.1961	9.8034
80	5.9016	8.477	8.4744	10.102
82	6.2321	8.7873	8.7654	10.4538
84	6.5733	8.853	9.0913	10.9061
86	6.7572	9.3411	9.4324	11.1425
88	7.1314	9.6608	9.7178	11.7425
90	7.3288	9.7977	10.1215	11.9962
92	7.5895	10.1221	10.4043	12.3106
94	7.8141	10.628	10.6586	12.7849
96	8.3294	10.8148	10.9044	13.2223
98	8.5765	11.1481	11.1918	13.7421
100	8.9522	11.4013	11.4672	14.0161
102	9.0879	11.6308	11.7275	14.3841
104	9.4906	11.969	11.9755	14.7045
106	9.6773	12.2059	12.2805	14.9281
108	9.9639	12.6095	12.5582	15.3153
110	10.2247	12.9087	12.9178	15.677
112	10.517	13.1856	13.388	16.1299
114	10.9373	13.7125	13.819	16.8707
116	11.2471	14.0341	14.4034	17.175
118	11.4953	14.1769	14.6458	17.2318
120	11.5473	14.3738	14.9876	17.5613
122	11.8205	14.5265	15.3415	18.0047
124	12.1517	14.9004	15.6323	18.3636
126	12.6802	15.1405	15.8804	18.7005
128	12.7371	15.278	16.2412	18.948
130	13.1112	15.7628	16.5318	19.4457
132	13.4883	16.0443	16.8655	19.8053
134	13.7876	16.6029	17.2245	20.6549
136	13.9974	16.8481	17.6765	20.9572
138	13.698	17.1337	17.9343	21.2004
140	14.2205	17.2732	18.1609	21.5304
142	14.5276	17.7632	18.4995	21.7954
143.9	14.8921	17.78	18.8015	21.9977
145.9	15.3017	18.3117	19.1598	22.4663
147.9	15.6854	18.4313	19.5526	22.7673
149.9	15.9679	18.8726	19.9018	22.6684
