# Supplementary material for: Perivascular cells induce microglial phagocytic states and synaptic engulfment via SPP1 in mouse models of Alzheimer’s disease
Source: Nat Neurosci. 2023 Feb 6;26(3):406–15. doi: 10.1038/s41593-023-01257-z (PMC9991912; doi:10.1038/s41593-023-01257-z)
Supplement: Supplementary file 12 — Raw data. [file 41593_2023_1257_MOESM12_ESM.xlsx]

## Sheet: Extended Data Fig. 5c
ROI					MEAN						GROUPED					ROI Normalised
WT285	WT288	SKO15	SKO18		WT285	WT288	SKO15	SKO18			WT;PBS	WT;oAB	SKO;PBS	SKO;oAB		WT285	WT288	SKO15	SKO18
1.04261	0.738879	1.02725	0.975385		0.936295	0.604499	0.938774	0.961509			0.936295	0.604499	0.961509	0.938774		0.994216	0.704582	1.06749	1.0136
0.934763	0.71447	0.794615	1.06163		WT;PBS	WT;oAB	SKO;oAB	SKO;PBS			1.12305	0.752743	0.897046	0.873871		0.891374	0.681305	0.825744	1.10322
0.840514	0.714973	1.03881	0.983145								1.0764	0.801946	1.09382	0.882476		0.801499	0.681785	1.07951	1.02166
0.92344	0.433943	0.965976	0.973592								1.05897	0.329083	0.896834	0.663427		0.880576	0.4138	1.00382	1.01173
0.940148	0.420228	0.86722	0.813788		WT286	WT289	SKO16	SKO19								0.896508	0.400722	0.901193	0.845669
					0.752743	1.12305	0.897046	0.873871			1.04868	0.622068	0.962302	0.839637
WT286	WT289	SKO16	SKO19		WT;oAB	WT;PBS	SKO;PBS	SKO;oAB								WT286	WT289	SKO16	SKO19
0.622305	1.10596	0.910375	0.934922													0.593418	1.05462	0.946039	0.971548
0.937049	1.31782	0.852492	0.84679								Normalised					0.893553	1.25665	0.885888	0.879964
0.698875	0.945374	0.92827	0.839901		WT49	WT52	SKO48	SKO54			WT;PBS	WT;oAB	SKO;PBS	SKO;oAB		0.666435	0.901492	0.964636	0.872805
					1.0764	0.801946	1.09382	0.882476			0.892834	0.576439	0.999176	0.975551
WT49	WT52	SKO48	SKO54		WT;PBS	WT;oAB	SKO;PBS	SKO;oAB			1.07092	0.717802	0.932188	0.908105		WT49	WT52	SKO48	SKO54
1.12227	0.884799	1.08442	0.841089								1.02643	0.764721	1.13667	0.917047		1.07018	0.843728	1.1269	0.874039
1.17287	0.922965	1.24413	0.84679								1.00981	0.313808	0.931968	0.689417		1.11843	0.880123	1.29287	0.879964
0.934051	0.598074	0.952897	0.959548		WT48	WT51	SKO47	SKO53								0.890694	0.570313	0.990227	0.997139
					1.05897	0.329083	0.896834	0.663427			1	0.593192	1	0.87253
WT48	WT51	SKO47	SKO53		WT;PBS	WT;oAB	SKO;PBS	SKO;oAB								WT48	WT51	SKO47	SKO53
1.01704	0.267261	0.989955	0.911008													0.969826	0.254855	1.02874	0.946697
1.06053	0.319249	0.719859	0.550643													1.0113	0.30443	0.74806	0.572215
1.09934	0.400739	0.98069	0.52863													1.04831	0.382138	1.01911	0.54934

## Sheet: Batch1S1
image date: 30/07/2020		74.1	x
3D AiryScan 6 Strength Processing		74.1	y
Spp1_SLM_E1					SKO15																POST	Spine	Synapse		PRE	Button	Synapse							WT285	WT288	SKO15	SKO18
	Z THICKNESS	VOL UM^3	brightness (0, x, 1)	xy d	z d	BgSubst	quality filt.	GrowType	region thrsh.	Spots pre-filter	volume filter	spot #	% selected	dist. thrsh.	coloc. spot#	Single	SYN. DENSITY		%1															1.04261	0.738879	1.02725	0.975385
green	1.15	6314.43	1700-9000	0.15	0.3	T	2400	Local	10	36207	0.005	23972	66.2082	0.25	6169	3.79638	0.976968		25.7342		0	3.79638	0.976968			3.96378	0.973801		0.975385					0.934763	0.71447	0.794615	1.06163
blue			1600-5500	0.15	0.3	T	2150	Local	10	31583	0.005	25029	79.2483	0.25	6149	3.96378	0.973801		24.5675											1.05317				0.840514	0.714973	1.03881	0.983145
																					0	3.96599	1.03018			3.85054	1.02432		1.02725
																																		0.939296	0.722774	0.953559	1.00672
																					%	-4.27664	-5.16526		%	2.94069	-4.93197
Spp1_SLM_U1					SKO18
	Z THICKNESS	VOL UM^3	brightness (0, x, 1)	xy d	z d	BgSubst	quality filt.	GrowType	region thrsh.	Spots pre-filter	volume filter	spot #	% selected	dist. thrsh.	coloc. spot#	Single	SYN. DENSITY		%1			4.46771	5.44659			-2.85669	5.18784
green	1.15	6314.43	1700-9000	0.15	0.3	T	2400	Local	10	37404	0.005	25043	66.9527	0.25	6505	3.96599	1.03018		25.9753
blue			1600-5500	0.15	0.3	T	2150	Local	10	31442	0.005	24314	77.3297	0.25	6468	3.85054	1.02432		26.602																0.769484		1.05575
Spp1_SLM_Z1					WT285																POST	Spine	Synapse		PRE	Button	Synapse
	Z THICKNESS	VOL UM^3	brightness (0, x, 1)	xy d	z d	BgSubst	quality filt.	GrowType	region thrsh.	Spots pre-filter	volume filter	spot #	% selected	dist. thrsh.	coloc. spot#	Single	SYN. DENSITY		%1
green	1.15	6314.43	1300-6000	0.15	0.3	T	1800	Local	10	38856	0.005	25338	65.21	0.25	6584	4.01271	1.04269		25.9847		0	4.01271	1.04269			4.11423	1.04253		1.04261
blue			1400-3800	0.15	0.3	T	1850	Local	10	34050	0.005	25979	76.2966	0.25	6583	4.11423	1.04253		25.3397											0.708681
																					0	3.48573	0.742376			3.1566	0.735382		0.738879
x	60.4	y	74.1	ROI:	XYZT from [1 1 1 1] to [1650 2024 8 1]																%	15.1183	40.4532		%	30.3371	41.7675
Spp1_SLM_T1					WT288
	Z THICKNESS	VOL UM^3	brightness (0, x, 1)	xy d	z d	BgSubst	quality filt.	GrowType	region thrsh.	Spots pre-filter	volume filter	spot #	% selected	dist. thrsh.	coloc. spot#	Single	SYN. DENSITY		%1			-13.1328	-28.8019			-23.2759	-29.462
green	1.15	5146.99	1300-6000	0.15	0.3	T	1800	Local	10	25530	0.005	17941	70.2742	0.25	3821	3.48573	0.742376		21.2976
blue			1400-3800	0.15	0.3	T	1850	Local	10	19132	0.005	16247	84.9206	0.25	3785	3.1566	0.735382		23.2966
																														`
x	74.1	y	61	ROI:	XYZT from [1 1 1 1] to [2024 1665 8 1]
Spp1_SLM_E2																					POST	Spine	Synapse		PRE	Button	Synapse
	Z THICKNESS	VOL UM^3	brightness (0, x, 1)	xy d	z d	BgSubst	quality filt.	GrowType	region thrsh.	Spots pre-filter	volume filter	spot #	% selected	dist. thrsh.	coloc. spot#	Single	SYN. DENSITY		%1
green	1.15	5198.11	1700-9000	0.15	0.3	T	2400	Local	10	31132	0.005	20644	66.3112	0.25	5528	3.97144	1.06346		26.7778		0	3.97144	1.06346			4.12803	1.05981		1.06163
blue			1600-5500	0.15	0.3	T	2150	Local	10	26853	0.005	21458	79.9091	0.25	5509	4.12803	1.05981		25.6734											0.748482
																					0	3.59111	0.796635			3.22752	0.792595		0.794615
x	74.1	y	61	ROI:	XYZT from [1 360 1 1] to [2024 2024 8 1]																%	10.5909	33.4943		%	27.9013	33.7136
Spp1_SLM_U2
	Z THICKNESS	VOL UM^3	brightness (0, x, 1)	xy d	z d	BgSubst	quality filt.	GrowType	region thrsh.	Spots pre-filter	volume filter	spot #	% selected	dist. thrsh.	coloc. spot#	Single	SYN. DENSITY		%1			-9.57663	-25.0904			-21.8147	-25.2133
green	1.15	5198.11	1700-9000	0.15	0.3	T	2400	Local	10	25125	0.005	18667	74.2965	0.25	4141	3.59111	0.796635		22.1835
blue			1600-5500	0.15	0.3	T	2150	Local	10	19590	0.005	16777	85.6406	0.25	4120	3.22752	0.792595		24.5574													0.895056
Spp1_SLM_Z2																					POST	Spine	Synapse		PRE	Button	Synapse
	Z THICKNESS	VOL UM^3	brightness (0, x, 1)	xy d	z d	BgSubst	quality filt.	GrowType	region thrsh.	Spots pre-filter	volume filter	spot #	% selected	dist. thrsh.	coloc. spot#	Single	SYN. DENSITY		%1
green	1.15	6314.43	1300-6000	0.15	0.3	T	1800	Local	10	37985	0.005	23903	62.9275	0.25	5910	3.78546	0.935951		24.7249		0	3.78546	0.935951			3.74713	0.933576		0.934763
blue			1400-3800	0.15	0.3	T	1850	Local	10	29058	0.005	23661	81.4268	0.25	5895	3.74713	0.933576		24.9144											0.764332
																					0	3.59945	0.713527			2.88427	0.715412		0.71447
x	74.1	y	49.8	ROI	XYZT from [1 1 1 1] to [2024 1360 8 1]																%	5.16769	31.1725		%	29.9161	30.4948
Spp1_SLM_T2
	Z THICKNESS	VOL UM^3	brightness (0, x, 1)	xy d	z d	BgSubst	quality filt.	GrowType	region thrsh.	Spots pre-filter	volume filter	spot #	% selected	dist. thrsh.	coloc. spot#	Single	SYN. DENSITY		%1			-4.91376	-23.7645			-23.0272	-23.3686
green	1.15	4243.71	1300-6000	0.15	0.3	T	1800	Local	10	22697	0.005	15275	67.2996	0.25	3028	3.59945	0.713527		19.8232
blue			1400-3800	0.15	0.3	T	1850	Local	10	14239	0.005	12240	85.9611	0.25	3036	2.88427	0.715412		24.8039
Spp1_SLM_E3																					POST	Spine	Synapse		PRE	Button	Synapse
	Z THICKNESS	VOL UM^3	brightness (0, x, 1)	xy d	z d	BgSubst	quality filt.	GrowType	region thrsh.	Spots pre-filter	volume filter	spot #	% selected	dist. thrsh.	coloc. spot#	Single	SYN. DENSITY		%1
green	1.15	6314.43	1700-9000	0.15	0.3	T	2400	Local	10	37456	0.005	23928	63.883	0.25	6209	3.78941	0.983303		25.9487		0	3.78941	0.983303			3.92276	0.982986		0.983145
blue			1600-5500	0.15	0.3	T	2550	Local	10	30665	0.005	24770	80.7761	0.25	6207	3.92276	0.982986		25.0585											1.05662
																					0	3.98547	1.04253			3.9367	1.03509		1.03881
																					%	-4.91934	-5.6813		%	-0.354011	-5.03366
Spp1_SLM_U3
	Z THICKNESS	VOL UM^3	brightness (0, x, 1)	xy d	z d	BgSubst	quality filt.	GrowType	region thrsh.	Spots pre-filter	volume filter	spot #	% selected	dist. thrsh.	coloc. spot#	Single	SYN. DENSITY		%1			5.17385	6.02351			0.355268	5.30047
green	1.15	6314.43	1700-9000	0.15	0.3	T	2400	Local	10	34634	0.005	25166	72.6627	0.25	6583	3.98547	1.04253		26.1583
blue			1600-5500	0.15	0.3	T	2550	Local	10	31851	0.005	24858	78.0446	0.25	6536	3.9367	1.03509		26.2933
x	39.4	y	74.1	ROI	XYZT from [950 1 1 1] to [2024 2024 8 1]
Spp1_SLM_Z3																					POST	Spine	Synapse		PRE	Button	Synapse
	Z THICKNESS	VOL UM^3	brightness (0, x, 1)	xy d	z d	BgSubst	quality filt.	GrowType	region thrsh.	Spots pre-filter	volume filter	spot #	% selected	dist. thrsh.	coloc. spot#	Single	SYN. DENSITY		%1
green	1.15	3357.47	1300-6000	0.15	0.3	T	1800	Local	10	18940	0.005	12415	65.5491	0.25	2828	3.69772	0.842301		22.7789		0	3.69772	0.842301			3.43771	0.838727		0.840514
blue			1400-3800	0.15	0.3	T	1850	Local	10	13846	0.005	11542	83.3598	0.25	2816	3.43771	0.838727		24.3979											0.850638
																					0	3.54761	0.719887			2.84321	0.710058		0.714973
x	39.4	y	74.1	ROI	XYZT from [950 1 1 1] to [2024 2024 8 1]																%	4.23138	17.0046		%	20.9093	18.1208
Spp1_SLM_T3
	Z THICKNESS	VOL UM^3	brightness (0, x, 1)	xy d	z d	BgSubst	quality filt.	GrowType	region thrsh.	Spots pre-filter	volume filter	spot #	% selected	dist. thrsh.	coloc. spot#	Single	SYN. DENSITY		%1			-4.05961	-14.5332			-17.2934	-15.3409
green	1.15	3357.47	1300-6000	0.15	0.3	T	1800	Local	10	18378	0.005	11911	64.8112	0.25	2417	3.54761	0.719887		20.2922
blue			1400-3800	0.15	0.3	T	1850	Local	10	11184	0.005	9546	85.3541	0.25	2384	2.84321	0.710058		24.9738

## Sheet: Batch1S2
image date: 30/07/2020		74.1	x
3D AiryScan 6 Strength Processing		74.1	y
Spp1_SLM_F1					SKO16																POST	Spine	Synapse		PRE	Button	Synapse							WT286	WT289	SKO16	SKO19
	Z THICKNESS	VOL UM^3	brightness (0, x, 1)	xy d	z d	BgSubst	quality filt.	GrowType	region thrsh.	Spots pre-filter	volume filter	spot #	% selected	dist. thrsh.	coloc. spot#	Single	SYN. DENSITY		%1															0.622305	1.10596	0.910375	0.934922
green	1.15	6314.43	1500-9000	0.15	0.3	T	2500	Local	10	34649	0.005	23914	69.0179	0.25	5899	3.7872	0.934209		24.6676		0	3.7872	0.934209			3.63358	0.935635		0.934922					0.937049	1.31782	0.852492	0.84679
blue			1600-5500	0.15	0.3	T	2250	Local	10	28487	0.005	22944	80.542	0.25	5908	3.63358	0.935635		25.7497											0.973744				0.698875	0.945374	0.92827	0.839901
																					0	3.69883	0.909979			3.67523	0.910771		0.910375
																																		0.752743	1.12305	0.897046	0.873871
																					%	2.38911	2.66272		%	-1.13328	2.72996
Spp1_SLM_C1					SKO19
	Z THICKNESS	VOL UM^3	brightness (0, x, 1)	xy d	z d	BgSubst	quality filt.	GrowType	region thrsh.	Spots pre-filter	volume filter	spot #	% selected	dist. thrsh.	coloc. spot#	Single	SYN. DENSITY		%1			-2.33336	-2.59366			1.14627	-2.65741
green	1.15	6314.43	1500-9000	0.15	0.3	T	2500	Local	10	36660	0.005	23356	63.7098	0.25	5746	3.69883	0.909979		24.6018
blue			1600-5500	0.15	0.3	T	2250	Local	10	30912	0.005	23207	75.0744	0.25	5751	3.67523	0.910771		24.7813																1.49194		0.974166
x
Spp1_SLM_E1					WT286																POST	Spine	Synapse		PRE	Button	Synapse
	Z THICKNESS	VOL UM^3	brightness (0, x, 1)	xy d	z d	BgSubst	quality filt.	GrowType	region thrsh.	Spots pre-filter	volume filter	spot #	% selected	dist. thrsh.	coloc. spot#	Single	SYN. DENSITY		%1
green	1.15	6314.43	2000-12000	0.15	0.3	T	3600	Local	10	16815	0.005	15818	94.0708	0.25	3915	2.50506	0.620008		24.7503		0	2.50506	0.620008			3.511	0.624601		0.622305
blue			1500-9000	0.15	0.3	T	3000	Local	10	26612	0.005	22170	83.3083	0.25	3944	3.511	0.624601		17.7898											1.7772
																					0	4.07289	1.11206			4.11882	1.09986		1.10596
																					%	-38.4944	-44.2467		%	-14.757	-43.2109
Spp1_SLM_Q1					WT289
	Z THICKNESS	VOL UM^3	brightness (0, x, 1)	xy d	z d	BgSubst	quality filt.	GrowType	region thrsh.	Spots pre-filter	volume filter	spot #	% selected	dist. thrsh.	coloc. spot#	Single	SYN. DENSITY		%1			62.5869	79.3614			17.3117	76.0903
green	1.15	6314.43	2000-12000	0.15	0.3	T	3600	Local	10	38103	0.005	25718	67.496	0.25	7022	4.07289	1.11206		27.3038
blue			1500-9000	0.15	0.3	T	3000	Local	10	34435	0.005	26008	75.5278	0.25	6945	4.11882	1.09986		26.7033
																														`
Spp1_SLM_F2																					POST	Spine	Synapse		PRE	Button	Synapse
	Z THICKNESS	VOL UM^3	brightness (0, x, 1)	xy d	z d	BgSubst	quality filt.	GrowType	region thrsh.	Spots pre-filter	volume filter	spot #	% selected	dist. thrsh.	coloc. spot#	Single	SYN. DENSITY		%1
green	1.15	6314.43	1500-9000	0.15	0.3	T	2500	Local	10	31625	0.005	22993	72.7051	0.25	5366	3.64134	0.849799		23.3375		0	3.64134	0.849799			3.473	0.843781		0.84679
blue			1600-5500	0.15	0.3	T	2250	Local	10	26748	0.005	21930	81.9874	0.25	5328	3.473	0.843781		24.2955											1.00673
																					0	3.50166	0.8536			3.53223	0.851383		0.852492
																					%	3.98896	-0.445269		%	-1.67683	-0.892857
Spp1_SLM_C2
	Z THICKNESS	VOL UM^3	brightness (0, x, 1)	xy d	z d	BgSubst	quality filt.	GrowType	region thrsh.	Spots pre-filter	volume filter	spot #	% selected	dist. thrsh.	coloc. spot#	Single	SYN. DENSITY		%1			-3.83595	0.447261			1.70543	0.900901
green	1.15	6314.43	1500-9000	0.15	0.3	T	2500	Local	10	33082	0.005	22111	66.837	0.25	5390	3.50166	0.8536		24.377
blue			1600-5500	0.15	0.3	T	2250	Local	10	28438	0.005	22304	78.4303	0.25	5376	3.53223	0.851383		24.1033
x	54.9	y	74.1	ROI	XYZT from [525 1 1 1] to [2024 2024 8 1]
Spp1_SLM_E2																					POST	Spine	Synapse		PRE	Button	Synapse
	Z THICKNESS	VOL UM^3	brightness (0, x, 1)	xy d	z d	BgSubst	quality filt.	GrowType	region thrsh.	Spots pre-filter	volume filter	spot #	% selected	dist. thrsh.	coloc. spot#	Single	SYN. DENSITY		%1
green	1.15	4068.09	2000-12000	0.15	0.3	T	3600	Local	10	18017	0.005	15693	87.1011	0.25	3828	3.85758	0.940982		24.393		0	3.85758	0.940982			4.1769	0.933116		0.937049
blue			1500-9000	0.15	0.3	T	3000	Local	10	19938	0.005	16992	85.2242	0.25	3796	4.1769	0.933116		22.3399											1.40635
																					0	4.81946	1.32101			4.8347	1.31462		1.31782
x	54.9	y	74.1	ROI	XYZT from [525 1 1 1] to [2024 2024 8 1]																%	-19.9582	-28.7681		%	-13.6059	-29.0202
Spp1_SLM_Q2
	Z THICKNESS	VOL UM^3	brightness (0, x, 1)	xy d	z d	BgSubst	quality filt.	GrowType	region thrsh.	Spots pre-filter	volume filter	spot #	% selected	dist. thrsh.	coloc. spot#	Single	SYN. DENSITY		%1			24.9347	40.3866			15.7486	40.8851
green	1.15	4068.09	2000-12000	0.15	0.3	T	3600	Local	10	28099	0.005	19606	69.7747	0.25	5374	4.81946	1.32101		27.41
blue			1500-9000	0.15	0.3	T	3000	Local	10	25651	0.005	19668	76.6754	0.25	5348	4.8347	1.31462		27.1914
Spp1_SLM_F3																					POST	Spine	Synapse		PRE	Button	Synapse
	Z THICKNESS	VOL UM^3	brightness (0, x, 1)	xy d	z d	BgSubst	quality filt.	GrowType	region thrsh.	Spots pre-filter	volume filter	spot #	% selected	dist. thrsh.	coloc. spot#	Single	SYN. DENSITY		%1
green	1.15	6314.43	1500-9000	0.15	0.3	T	2500	Local	10	31207	0.005	22250	71.2981	0.25	5312	3.52367	0.841248		23.8742		0	3.52367	0.841248			3.45874	0.838555		0.839901
blue			1600-5500	0.15	0.3	T	2250	Local	10	26546	0.005	21840	82.2723	0.25	5295	3.45874	0.838555		24.2445											1.10521
																					0	3.53143	0.927083			3.77247	0.929458		0.92827
																					%	-0.219741	-9.25863		%	-8.31619	-9.7802
Spp1_SLM_C3
	Z THICKNESS	VOL UM^3	brightness (0, x, 1)	xy d	z d	BgSubst	quality filt.	GrowType	region thrsh.	Spots pre-filter	volume filter	spot #	% selected	dist. thrsh.	coloc. spot#	Single	SYN. DENSITY		%1			0.220225	10.2033			9.07051	10.8404
green	1.15	6314.43	1500-9000	0.15	0.3	T	2500	Local	10	33282	0.005	22299	67.0002	0.25	5854	3.53143	0.927083		26.2523
blue			1600-5500	0.15	0.3	T	2250	Local	10	32147	0.005	23821	74.1002	0.25	5869	3.77247	0.929458		24.6379
x		y		ROI
Spp1_SLM_E3																					POST	Spine	Synapse		PRE	Button	Synapse
	Z THICKNESS	VOL UM^3	brightness (0, x, 1)	xy d	z d	BgSubst	quality filt.	GrowType	region thrsh.	Spots pre-filter	volume filter	spot #	% selected	dist. thrsh.	coloc. spot#	Single	SYN. DENSITY		%1
green	1.15	6314.43	2000-12000	0.15	0.3	T	3600	Local	10	21375	0.005	18805	87.9766	0.25	4424	2.9781	0.700617		23.5257		0	2.9781	0.700617			3.3037	0.697133		0.698875
blue			1500-9000	0.15	0.3	T	3000	Local	10	24478	0.005	20861	85.2235	0.25	4402	3.3037	0.697133		21.1016											1.35271
																					0	3.63406	0.948304			3.84152	0.942444		0.945374
x		y		ROI																	%	-18.0503	-26.1189		%	-14.0001	-26.0292
Spp1_SLM_Q3
	Z THICKNESS	VOL UM^3	brightness (0, x, 1)	xy d	z d	BgSubst	quality filt.	GrowType	region thrsh.	Spots pre-filter	volume filter	spot #	% selected	dist. thrsh.	coloc. spot#	Single	SYN. DENSITY		%1			22.0261	35.3526			16.2792	35.1886
green	1.15	6314.43	2000-12000	0.15	0.3	T	3600	Local	10	33553	0.005	22947	68.3903	0.25	5988	3.63406	0.948304		26.0949
blue			1500-9000	0.15	0.3	T	3000	Local	10	31551	0.005	24257	76.8819	0.25	5951	3.84152	0.942444		24.5331

## Sheet: Batch2S1
image date: 30/07/2020		74.1	x
3D AiryScan 6 Strength Processing		74.1	y
Spp1_CA1_A48.1					SKO48																POST	Spine	Synapse		PRE	Button	Synapse							WT49	WT52	SKO48	SKO54
	Z THICKNESS	VOL UM^3	brightness (0, x, 1)	xy d	z d	BgSubst	quality filt.	GrowType	region thrsh.	Spots pre-filter	volume filter	spot #	% selected	dist. thrsh.	coloc. spot#	Single	SYN. DENSITY		%1															1.12227	0.884799	1.08442	0.841089
green	1.15	6314.43	1000-8000	0.15	0.3	T	2000	Local	10	30048	0.005	24661	82.072	0.25	5375	3.9055	0.851225		21.7955		0	3.9055	0.851225			3.44307	0.830954		0.841089					1.17287	0.922965	1.24413	0.84679
blue			800-14000	0.15	0.3	T	2100	Local	10	28686	0.005	21741	75.7896	0.25	5247	3.44307	0.830954		24.1341											1.28931				0.934051	0.598074	0.952897	0.959548
																					0	4.57856	1.09622			3.8914	1.07262		1.08442
																																		1.0764	0.801946	1.09382	0.882476
																					%	-14.7003	-22.349		%	-11.5212	-22.5306
Spp1_CA1_A54.1					SKO54
	Z THICKNESS	VOL UM^3	brightness (0, x, 1)	xy d	z d	BgSubst	quality filt.	GrowType	region thrsh.	Spots pre-filter	volume filter	spot #	% selected	dist. thrsh.	coloc. spot#	Single	SYN. DENSITY		%1			17.2337	28.7814			13.0215	29.0833
green	1.15	6314.43	1000-8000	0.15	0.3	T	2000	Local	10	38874	0.005	28911	74.371	0.25	6922	4.57856	1.09622		23.9424
blue			800-14000	0.15	0.3	T	2100	Local	10	33818	0.005	24572	72.6595	0.25	6773	3.8914	1.07262		27.5639																0.745028		0.806786
Spp1_CA1_B49.1					WT49																POST	Spine	Synapse		PRE	Button	Synapse
	Z THICKNESS	VOL UM^3	brightness (0, x, 1)	xy d	z d	BgSubst	quality filt.	GrowType	region thrsh.	Spots pre-filter	volume filter	spot #	% selected	dist. thrsh.	coloc. spot#	Single	SYN. DENSITY		%1
green	1.15	6314.43	1250-9000	0.15	0.3	T	2300	Local	10	36147	0.005	28148	77.8709	0.25	7141	4.45773	1.1309		25.3695		0	4.45773	1.1309			3.93416	1.11364		1.12227
blue			1200-15000	0.15	0.3	T	2650	Local	10	31769	0.005	24842	78.1957	0.25	7032	3.93416	1.11364		28.3069											0.7884
																					0	4.12167	0.896993			3.51956	0.872604		0.884799
																					%	8.15339	26.077		%	11.7801	27.6225
Spp1_CA1_B52.1					WT52
	Z THICKNESS	VOL UM^3	brightness (0, x, 1)	xy d	z d	BgSubst	quality filt.	GrowType	region thrsh.	Spots pre-filter	volume filter	spot #	% selected	dist. thrsh.	coloc. spot#	Single	SYN. DENSITY		%1			-7.53872	-20.6834			-10.5386	-21.6439
green	1.15	6314.43	1250-9000	0.15	0.3	T	2300	Local	10	31597	0.005	26026	82.3686	0.25	5664	4.12167	0.896993		21.7629
blue			1200-15000	0.15	0.3	T	2650	Local	10	25894	0.005	22224	85.8268	0.25	5510	3.51956	0.872604		24.793
																														`
Spp1_CA1_A48.2																					POST	Spine	Synapse		PRE	Button	Synapse
	Z THICKNESS	VOL UM^3	brightness (0, x, 1)	xy d	z d	BgSubst	quality filt.	GrowType	region thrsh.	Spots pre-filter	volume filter	spot #	% selected	dist. thrsh.	coloc. spot#	Single	SYN. DENSITY		%1
green	1.15	6314.43	1000-8000	0.15	0.3	T	2000	Local	10	25296	0.005	22602	89.3501	0.25	5376	3.57942	0.851383		23.7855		0	3.57942	0.851383			3.89679	0.842198		0.84679
blue			800-14000	0.15	0.3	T	2100	Local	10	38411	0.005	24606	64.0598	0.25	5318	3.89679	0.842198		21.6126											1.46924
																					0	4.77335	1.26124			4.33657	1.22703		1.24413
																					%	-25.0124	-32.4962		%	-10.1413	-31.3629
Spp1_CA1_A54.2
	Z THICKNESS	VOL UM^3	brightness (0, x, 1)	xy d	z d	BgSubst	quality filt.	GrowType	region thrsh.	Spots pre-filter	volume filter	spot #	% selected	dist. thrsh.	coloc. spot#	Single	SYN. DENSITY		%1			33.3555	48.1399			11.2859	45.6939
green	1.15	6314.43	1000-8000	0.15	0.3	T	2000	Local	10	41183	0.005	30141	73.188	0.25	7964	4.77335	1.26124		26.4225
blue			800-14000	0.15	0.3	T	2100	Local	10	39257	0.005	27383	69.7532	0.25	7748	4.33657	1.22703		28.2949
Spp1_CA1_B49.2																					POST	Spine	Synapse		PRE	Button	Synapse
	Z THICKNESS	VOL UM^3	brightness (0, x, 1)	xy d	z d	BgSubst	quality filt.	GrowType	region thrsh.	Spots pre-filter	volume filter	spot #	% selected	dist. thrsh.	coloc. spot#	Single	SYN. DENSITY		%1
green	1.15	6314.43	1250-9000	0.15	0.3	T	2300	Local	10	38562	0.005	29027	75.2736	0.25	7474	4.59693	1.18364		25.7484		0	4.59693	1.18364			4.19911	1.1621		1.17287
blue			1200-15000	0.15	0.3	T	2650	Local	10	35763	0.005	26515	74.1409	0.25	7338	4.19911	1.1621		27.6749											0.78693
																					0	4.10757	0.932784			3.8534	0.913146		0.922965
																					%	11.9135	26.893		%	8.97172	27.2633
Spp1_CA1_B52.2
	Z THICKNESS	VOL UM^3	brightness (0, x, 1)	xy d	z d	BgSubst	quality filt.	GrowType	region thrsh.	Spots pre-filter	volume filter	spot #	% selected	dist. thrsh.	coloc. spot#	Single	SYN. DENSITY		%1			-10.6453	-21.1935			-8.23308	-21.4227
green	1.15	6314.43	1250-9000	0.15	0.3	T	2300	Local	10	31655	0.005	25937	81.9365	0.25	5890	4.10757	0.932784		22.7089
blue			1200-15000	0.15	0.3	T	2650	Local	10	29042	0.005	24332	83.7821	0.25	5766	3.8534	0.913146		23.6972
Spp1_CA1_A48.3																					POST	Spine	Synapse		PRE	Button	Synapse
	Z THICKNESS	VOL UM^3	brightness (0, x, 1)	xy d	z d	BgSubst	quality filt.	GrowType	region thrsh.	Spots pre-filter	volume filter	spot #	% selected	dist. thrsh.	coloc. spot#	Single	SYN. DENSITY		%1
green	1.15	6314.43	1000-8000	0.15	0.3	T	2000	Local	10	33247	0.005	26901	80.9126	0.25	6113	4.26024	0.9681		22.7241		0	4.26024	0.9681			3.6217	0.950996		0.959548
blue			800-14000	0.15	0.3	T	2100	Local	10	32331	0.005	22869	70.734	0.25	6005	3.6217	0.950996		26.2583											0.993068
																					0	4.05721	0.963982			3.80003	0.941811		0.952897
																					%	5.0041	0.42714		%	-4.69264	0.975282
Spp1_CA1_A54.3
	Z THICKNESS	VOL UM^3	brightness (0, x, 1)	xy d	z d	BgSubst	quality filt.	GrowType	region thrsh.	Spots pre-filter	volume filter	spot #	% selected	dist. thrsh.	coloc. spot#	Single	SYN. DENSITY		%1			-4.76562	-0.425323			4.9237	-0.965862
green	1.15	6314.43	1000-8000	0.15	0.3	T	2000	Local	10	31521	0.005	25619	81.276	0.25	6087	4.05721	0.963982		23.7597
blue			800-14000	0.15	0.3	T	2100	Local	10	31453	0.005	23995	76.2884	0.25	5947	3.80003	0.941811		24.7843
Spp1_CA1_B49.3																					POST	Spine	Synapse		PRE	Button	Synapse
	Z THICKNESS	VOL UM^3	brightness (0, x, 1)	xy d	z d	BgSubst	quality filt.	GrowType	region thrsh.	Spots pre-filter	volume filter	spot #	% selected	dist. thrsh.	coloc. spot#	Single	SYN. DENSITY		%1
green	1.15	6314.43	1250-9000	0.15	0.3	T	2300	Local	10	29061	0.005	24209	83.3041	0.25	5934	3.83392	0.939752		24.5115		0	3.83392	0.939752			3.84532	0.92835		0.934051
blue			1200-15000	0.15	0.3	T	2650	Local	10	30669	0.005	24281	79.1712	0.25	5862	3.84532	0.92835		24.1423											0.640302
																					0	2.62209	0.60243			3.5072	0.593719		0.598074
																					%	46.2161	55.9937		%	9.64057	56.3617
Spp1_CA1_B52.3
	Z THICKNESS	VOL UM^3	brightness (0, x, 1)	xy d	z d	BgSubst	quality filt.	GrowType	region thrsh.	Spots pre-filter	volume filter	spot #	% selected	dist. thrsh.	coloc. spot#	Single	SYN. DENSITY		%1			-31.6081	-35.8948			-8.79288	-36.0457
green	1.15	6314.43	1250-9000	0.15	0.3	T	2300	Local	10	18777	0.005	16557	88.177	0.25	3804	2.62209	0.60243		22.9752
blue			1200-15000	0.15	0.3	T	2650	Local	10	26249	0.005	22146	84.3689	0.25	3749	3.5072	0.593719		16.9286

## Sheet: Batch2S2
image date: 30/07/2020		74.1	x
3D AiryScan 6 Strength Processing		74.1	y
Spp1_CA1_C47.1					SKO47																POST	Spine	Synapse		PRE	Button	Synapse							WT48	WT51	SKO47	SKO53
	Z THICKNESS	VOL UM^3	brightness (0, x, 1)	xy d	z d	BgSubst	quality filt.	GrowType	region thrsh.	Spots pre-filter	volume filter	spot #	% selected	dist. thrsh.	coloc. spot#	Single	SYN. DENSITY		%1															1.01704	0.267261	0.989955	0.911008
green	1.15	6314.43	1000-7500	0.15	0.3	T	1600	Local	10	36098	0.005	26607	73.7077	0.25	5799	4.21368	0.918372		21.795		0	4.21368	0.918372			3.35739	0.903644		0.911008					1.06053	0.319249	0.719859	0.550643
blue			750-13000	0.15	0.3	T	1800	Local	10	27488	0.005	21200	77.1246	0.25	5706	3.35739	0.903644		26.9151											1.08666				1.09934	0.400739	0.98069	0.52863
																					0	4.35653	1.00057			3.55107	0.979344		0.989955
																																		1.05897	0.329083	0.896834	0.663427
																					%	-3.27893	-8.21462		%	-5.45422	-7.72962
Spp1_CA1_C53.1					SKO53
	Z THICKNESS	VOL UM^3	brightness (0, x, 1)	xy d	z d	BgSubst	quality filt.	GrowType	region thrsh.	Spots pre-filter	volume filter	spot #	% selected	dist. thrsh.	coloc. spot#	Single	SYN. DENSITY		%1			3.39009	8.94982			5.76887	8.37715
green	1.15	6314.43	1000-7500	0.15	0.3	T	1600	Local	10	39583	0.005	27509	69.497	0.25	6318	4.35653	1.00057		22.967
blue			750-13000	0.15	0.3	T	1800	Local	10	28226	0.005	22423	79.4409	0.25	6184	3.55107	0.979344		27.5788																0.310758		0.739743
ROI:	XYZT from [1020 400 1 1] to [1850 2020 8 1			x	30.4	y	59.4
Spp1_CA1_D48.1					WT48																POST	Spine	Synapse		PRE	Button	Synapse
	Z THICKNESS	VOL UM^3	brightness (0, x, 1)	xy d	z d	BgSubst	quality filt.	GrowType	region thrsh.	Spots pre-filter	volume filter	spot #	% selected	dist. thrsh.	coloc. spot#	Single	SYN. DENSITY		%1
green	1.15	2076.62	300-7000	0.15	0.3	T	1300	Local	10	12914	0.005	8819	68.2902	0.25	2134	4.2468	1.02763		24.1978		0	4.2468	1.02763			3.63763	1.00644		1.01704
blue			500-12000	0.15	0.3	T	1700	Local	10	13033	0.005	7554	57.9606	0.25	2090	3.63763	1.00644		27.6675											0.262784
																					0	2.03503	0.27015			1.91513	0.264371		0.267261
ROI:	XYZT from [1020 400 1 1] to [1850 2020 8 1			x	30.4	y	59.4														%	108.684	280.392		%	89.9422	280.692
Spp1_CA1_D51.1					WT51
	Z THICKNESS	VOL UM^3	brightness (0, x, 1)	xy d	z d	BgSubst	quality filt.	GrowType	region thrsh.	Spots pre-filter	volume filter	spot #	% selected	dist. thrsh.	coloc. spot#	Single	SYN. DENSITY		%1			-52.0807	-73.7113			-47.3524	-73.7321
green	1.15	2076.62	300-700	0.15	0.3	T	1300	Local	10	4697	0.005	4226	89.9723	0.25	561	2.03503	0.27015		13.275
blue			500-12000	0.15	0.3	T	1700	Local	10	4372	0.005	3977	90.9652	0.25	549	1.91513	0.264371		13.8044
																														`
Spp1_CA1_C47.2																					POST	Spine	Synapse		PRE	Button	Synapse
	Z THICKNESS	VOL UM^3	brightness (0, x, 1)	xy d	z d	BgSubst	quality filt.	GrowType	region thrsh.	Spots pre-filter	volume filter	spot #	% selected	dist. thrsh.	coloc. spot#	Single	SYN. DENSITY		%1
green	1.15	6314.43	1000-7500	0.15	0.3	T	1600	Local	10	22866	0.005	19797	86.5783	0.25	3528	3.1352	0.55872		17.8209		0	3.1352	0.55872			2.63254	0.542567		0.550643
blue			750-13000	0.15	0.3	T	1800	Local	10	19367	0.005	16623	85.8316	0.25	3426	2.63254	0.542567		20.61											1.30731
																					0	3.81364	0.725006			2.81466	0.714712		0.719859
																					%	-17.79	-22.9358		%	-6.47049	-24.086
Spp1_CA1_C53.2
	Z THICKNESS	VOL UM^3	brightness (0, x, 1)	xy d	z d	BgSubst	quality filt.	GrowType	region thrsh.	Spots pre-filter	volume filter	spot #	% selected	dist. thrsh.	coloc. spot#	Single	SYN. DENSITY		%1			21.6396	29.7619			6.91813	31.728
green	1.15	6314.43	1000-7500	0.15	0.3	T	1600	Local	10	32859	0.005	24081	73.2859	0.25	4578	3.81364	0.725006		19.0108
blue			750-13000	0.15	0.3	T	1800	Local	10	21239	0.005	17773	83.681	0.25	4513	2.81466	0.714712		25.3924
ROI:	XYZT from [428 117 1 1] to [1568 1733 8 1]			x	41.8	y	59.2
Spp1_CA1_D48.2																					POST	Spine	Synapse		PRE	Button	Synapse
	Z THICKNESS	VOL UM^3	brightness (0, x, 1)	xy d	z d	BgSubst	quality filt.	GrowType	region thrsh.	Spots pre-filter	volume filter	spot #	% selected	dist. thrsh.	coloc. spot#	Single	SYN. DENSITY		%1
green	1.15	2845.74	300-7000	0.15	0.3	T	1300	Local	10	20887	0.005	13005	62.2636	0.25	3039	4.56998	1.06791		23.3679		0	4.56998	1.06791			3.721	1.05315		1.06053
blue			500-12000	0.15	0.3	T	1700	Local	10	18269	0.005	10589	57.9616	0.25	2997	3.721	1.05315		28.303											0.301027
																					0	2.28411	0.322236			1.9292	0.316262		0.319249
ROI:	XYZT from [428 117 1 1] to [1568 1733 8 1]			x	41.8	y	59.2														%	100.077	231.407		%	92.878	233
Spp1_CA1_D51.2
	Z THICKNESS	VOL UM^3	brightness (0, x, 1)	xy d	z d	BgSubst	quality filt.	GrowType	region thrsh.	Spots pre-filter	volume filter	spot #	% selected	dist. thrsh.	coloc. spot#	Single	SYN. DENSITY		%1			-50.0192	-69.8256			-48.1537	-69.97
green	1.15	2845.74	300-7000	0.15	0.3	T	1300	Local	10	7451	0.005	6500	87.2366	0.25	917	2.28411	0.322236		14.1077
blue			500-12000	0.15	0.3	T	1700	Local	10	5802	0.005	5490	94.6225	0.25	900	1.9292	0.316262		16.3934
Spp1_CA1_C47.3																					POST	Spine	Synapse		PRE	Button	Synapse
	Z THICKNESS	VOL UM^3	brightness (0, x, 1)	xy d	z d	BgSubst	quality filt.	GrowType	region thrsh.	Spots pre-filter	volume filter	spot #	% selected	dist. thrsh.	coloc. spot#	Single	SYN. DENSITY		%1
green	1.15	6314.43	1000-7500	0.15	0.3	T	1600	Local	10	22710	0.005	19022	83.7605	0.25	3355	3.01246	0.531323		17.6375		0	3.01246	0.531323			2.65155	0.525938		0.52863
blue			750-13000	0.15	0.3	T	1800	Local	10	20653	0.005	16743	81.0681	0.25	3321	2.65155	0.525938		19.8352											1.85515
																					0	4.36429	0.991538			3.46809	0.969842		0.98069
																					%	-30.9747	-46.4143		%	-23.5445	-45.7707
Spp1_CA1_C53.3
ROI:	Z THICKNESS	VOL UM^3	brightness (0, x, 1)	xy d	z d	BgSubst	quality filt.	GrowType	region thrsh.	Spots pre-filter	volume filter	spot #	% selected	dist. thrsh.	coloc. spot#	Single	SYN. DENSITY		%1			44.8744	86.617			30.795	84.4023
green	1.15	6314.43	1000-7500	0.15	0.3	T	1600	Local	10	38866	0.005	27558	70.9052	0.25	6261	4.36429	0.991538		22.7194
blue			750-13000	0.15	0.3	T	1800	Local	10	27452	0.005	21899	79.772	0.25	6124	3.46809	0.969842		27.9647
ROI:	XYZT from [222 1 1 1] to [1640 1400 8 1]			x	51.9	y	51.3
Spp1_CA1_D48.3																					POST	Spine	Synapse		PRE	Button	Synapse
	Z THICKNESS	VOL UM^3	brightness (0, x, 1)	xy d	z d	BgSubst	quality filt.	GrowType	region thrsh.	Spots pre-filter	volume filter	spot #	% selected	dist. thrsh.	coloc. spot#	Single	SYN. DENSITY		%1
green	1.15	3061.84	300-7000	0.15	0.3	T	1300	Local	10	22700	0.005	14064	61.9559	0.25	3399	4.59332	1.11012		24.1681		0	4.59332	1.11012			3.86696	1.08856		1.09934
blue			500-12000	0.15	0.3	T	1700	Local	10	22511	0.005	11840	52.5965	0.25	3333	3.86696	1.08856		28.1503											0.364528
																					0	2.25877	0.402372			2.79962	0.399106		0.400739
ROI:	XYZT from [222 1 1 1] to [1640 1400 8 1]			x	51.9	y	51.3														%	103.355	175.893		%	38.1241	172.75
Spp1_CA1_D51.3
	Z THICKNESS	VOL UM^3	brightness (0, x, 1)	xy d	z d	BgSubst	quality filt.	GrowType	region thrsh.	Spots pre-filter	volume filter	spot #	% selected	dist. thrsh.	coloc. spot#	Single	SYN. DENSITY		%1			-50.8248	-63.754			-27.6014	-63.3363
green	1.15	3061.84	300-7000	0.15	0.3	T	1300	Local	10	7736	0.005	6916	89.4002	0.25	1232	2.25877	0.402372		17.8138
blue			500-12000	0.15	0.3	T	1700	Local	10	9618	0.005	8572	89.1246	0.25	1222	2.79962	0.399106		14.2557

## Sheet: Analysis
ROI					MEAN						GROUPED					ROI Normalised
WT285	WT288	SKO15	SKO18		WT285	WT288	SKO15	SKO18			WT;PBS	WT;oAB	SKO;PBS	SKO;oAB		WT285	WT288	SKO15	SKO18
1.04261	0.738879	1.02725	0.975385		0.939296	0.722774	0.953559	1.00672			0.939296	0.722774	1.00672	0.953559		0.993505	0.704078	1.0551	1.00183
0.934763	0.71447	0.794615	1.06163		WT;PBS	WT;oAB	SKO;oAB	SKO;PBS			1.12305	0.752743	0.897046	0.873871		0.890736	0.680818	0.816158	1.09042
0.840514	0.714973	1.03881	0.983145								1.0764	0.801946	1.09382	0.882476		0.800926	0.681298	1.06697	1.0098
											1.05897	0.329083	0.896834	0.663427
WT286	WT289	SKO16	SKO19		WT286	WT289	SKO16	SKO19								WT286	WT289	SKO16	SKO19
0.622305	1.10596	0.910375	0.934922		0.752743	1.12305	0.897046	0.873871			1.04943	0.651636	0.973605	0.843333		0.592994	1.05387	0.935056	0.960268
0.937049	1.31782	0.852492	0.84679		WT;oAB	WT;PBS	SKO;PBS	SKO;oAB								0.892914	1.25575	0.875603	0.869748
0.698875	0.945374	0.92827	0.839901													0.665958	0.900847	0.953437	0.862672
											Normalised
WT49	WT52	SKO48	SKO54		WT49	WT52	SKO48	SKO54			WT;PBS	WT;oAB	SKO;PBS	SKO;oAB		WT49	WT52	SKO48	SKO54
1.12227	0.884799	1.08442	0.841089		1.0764	0.801946	1.09382	0.882476			0.895056	0.688731	1.03401	0.97941		1.06941	0.843125	1.11382	0.863892
1.17287	0.922965	1.24413	0.84679		WT;PBS	WT;oAB	SKO;PBS	SKO;oAB			1.07015	0.717289	0.921365	0.897563		1.11763	0.879494	1.27786	0.869748
0.934051	0.598074	0.952897	0.959548								1.0257	0.764175	1.12347	0.906401		0.890057	0.569905	0.97873	0.985562
											1.00909	0.313583	0.921149	0.681413
WT48	WT51	SKO47	SKO53		WT48	WT51	SKO47	SKO53								WT48	WT51	SKO47	SKO53
1.01704	0.267261	0.989955	0.911008		1.05897	0.329083	0.896834	0.663427			1	0.620944	1	0.866197		0.969133	0.254673	1.01679	0.935707
1.06053	0.319249	0.719859	0.550643		WT;PBS	WT;oAB	SKO;PBS	SKO;oAB								1.01058	0.304212	0.739375	0.565572
1.09934	0.400739	0.98069	0.52863													1.04756	0.381865	1.00728	0.542962
