# Supplementary material for: Perivascular cells induce microglial phagocytic states and synaptic engulfment via SPP1 in mouse models of Alzheimer’s disease
Source: Nat Neurosci. 2023 Feb 6;26(3):406–15. doi: 10.1038/s41593-023-01257-z (PMC9991912; doi:10.1038/s41593-023-01257-z)
Supplement: Supplementary file 13 — Raw data. [file 41593_2023_1257_MOESM13_ESM.xlsx]

## Sheet: Extended Data Fig. 6d
Sample ID	Value CX3CR1 (datapoints in Graph)	Value Lyve1 (datapoints in Graph)	Value Sall1 (datapoints in Graph)	Value Spp1 (datapoints in Graph)
Lyve 1 HA, MS1	120.091	270.604	25.6193	152.115
Lyve 1 HA, MS2	153.561	388.954	44.4519	116.181
Lyve 1 HA, MS3	150.7	301.4	29.6834	77.6334
Lyve 1 HA, MS4	184.219	445.662	50.2416	187.01
Lyve 1 HA, MS5	183.141	328.128	55.9597	239.101
Lyve 1 HA, MS6	130.866	204.425	38.49	90.6654
Lyve 1 HA, MS7	180.73	319.245	29.0223	122.685
Lyve 1 HA, MS8	135.478	314.351	32.811	85.7321
Lyve 1 IgG, MS1	61.1555	8.7365	54.1663	43.6825
Lyve 1 IgG, MS2	24.7031	2.55549	31.5177	17.0366
Lyve 1 IgG, MS3	30.5789	0.804707	38.6259	37.0165
Lyve 1 IgG, MS4	29.3463	1.01194	30.3583	41.4896
Lyve 1 IgG, MS5	61.4819	0	33.9768	29.123
Lyve 1 IgG, MS6	41.8481	2.90612	34.8734	24.9926
Lyve 1 IgG, MS7	41.8212	0	28.6145	22.0112
Lyve 1 IgG, MS8	31.4222	4.59838	30.6558	32.1886
Sall1 HA, MS1	4007.22	16.295	551.316	153.445
Sall1 HA, MS2	870.576	2.62816	129.437	26.2815
Sall1 HA, MS3	3214.4	10.9271	407.946	69.2052
Sall1 HA, MS4	2246.07	5.12801	352.551	60.2541
Sall1 IgG, MS1	57.9508	10.3279	67.7049	66.5574
Sall1 IgG, MS2	60.8799	1.92252	28.197	18.5844
Sall1 IgG, MS3	70.2439	3.90244	33.8211	19.5122
Sall1 IgG, MS4	37.5607	2.38481	31.0025	38.7532
